# Supplementary material for: Mitochondrial spongiotic brain disease: astrocytic stress and harmful rapamycin and ketosis effect
Source: Life Sci Alliance. 2020 Jul 31;3(9):e202000797. doi: 10.26508/lsa.202000797 (PMC7409372; doi:10.26508/lsa.202000797)
Supplement: Supplementary file 2 [file LSA-2020-00797_Supplemental_Data_2.xlsx]

## Sheet: values
Dataset EV2: Unargeted metabolomics
			TwKOneuro preterminal												TwKOneuro young																	TwKOastro rapamycin experiment
HMDB_1stid	Metabolite		Ctr	Ctr	Ctr	Ctr	Ctr	Ctr	TwKOneuro_preterminal	TwKOneuro_preterminal	TwKOneuro_preterminal	TwKOneuro_preterminal	TwKOneuro_preterminal		Ctr	Ctr	Ctr	Ctr	Ctr	Ctr	Ctr	Ctr	TwKOneuro_young	TwKOneuro_young	TwKOneuro_young	TwKOneuro_young	TwKOneuro_young	TwKOneuro_young	TwKOneuro_young	TwKOneuro_young		Ctr Vehicle	Ctr Vehicle	Ctr Vehicle	Ctr Vehicle	Ctr Vehicle	Ctr Vehicle	Ctr Rapa	Ctr Rapa	Ctr Rapa	Ctr Rapa	Ctr Rapa	Ctr Rapa	TwKOastro Vehicle	TwKOastro Vehicle	TwKOastro Vehicle	TwKOastro Vehicle	TwKOastro Vehicle	TwKOastro Vehicle
HMDB0000001	Methyl-His		3651.5	3947	4625	4412	3165.5	3804.5	7174.5	5443	8055.5	4991.5	4291.5		3844	4197.5	3113	4531	4103	4071.5	4148	4939	4429	5291	3796	4895.5	4845	3510	4420	3080.5		4041	3469.5	4080	3623	5077	7065	3876	4397.5	3433	3570	2801.5	3508.5	3836.5	3671.5	3258.5	3618	5132.5	4514.5
HMDB0000008	Hydroxybutanoic acid		14793.5	11966.5	14233	13806.5	13032	14025.5	55571.5	35879	20938.5	16072.5	16953.5		13633	14694	11922	15731.5	12876	12956.5	13260	15310	15480.5	16081.5	13224.5	14194	16172.5	13301	14961	14536		12975.5	14018.5	13484.5	12622	13969	17653	13719	15601	13140	12955.5	12948.5	12899.5	11594	12527.5	12455.5	14068.5	14605	13522
HMDB0000016	Deoxycorticosterone		2482.5	2617	2804	2312.5	2580	2364	3213.5	3473	2460	2596.5	2188		2743	3394	2473.5	2759.5	3266.5	2661.5	2649	3213.5	2518.5	3229	2924.5	3431	2918.5	3175.5	3417.5	2994		2600.5	2799.5	3066	3060	3330	2909	2652	4077	2582	2937.5	2818	3290.5	3177.5	3258	2530.5	3423.5	3083.5	3376.5
HMDB0000017	4-Pyridoxate		5649	8494	5397.5	5586	5738.5	5514	3104.5	4375	3719.5	6142.5	7653		6230.5	5707.5	7734.5	6266	4670	6440.5	5058.5	4115.5	7221.5	6797.5	6190	8999.5	5339	5041.5	5697.5	7072.5		4178	5681.5	4749.5	4998.5	4421.5	5995	5171	6114.5	5136	5182.5	4686.5	4722	4502	4181	5541.5	4767.5	4689.5	4609.5
HMDB0000019	Ketovaline		8762	7235	9293.5	8525	11011.5	10453.5	8173	9880	7977.5	7762	8394.5		9256.5	8105.5	11410.5	11426	12380.5	13545.5	10326	8487	11501.5	10643.5	6509	11121.5	8128	9012	7952	10656.5		11956	10707	11062.5	8832	10021	14655	10598	8846	9124	8758.5	9008	9297.5	11152.5	9777.5	10749	7828.5	8261.5	13730.5
HMDB0000026	Asparagine		11606.5	12736	12004	12290.5	11260	10666.5	7597	14053	15017.5	12497.5	10214.5		12329.5	12030.5	11731	10759	9890.5	12293.5	12962.5	12043	11720	13732	13205.5	10187	13513.5	13025.5	11727.5	12358.5		11335	12390	11984	12085	10076.5	12700	11879.5	11019	12613.5	10212.5	12061.5	11152.5	10341.5	10788.5	9803.5	10843	12041.5	11876
HMDB0000031	Androsterone		1664	1677	1524.5	1906.5	1762	1869.5	1405	1855	1813.5	1597	1801		1984.5	1842	1964.5	1588.5	1837.5	1551	1596.5	1520	2159.5	2322	1677	1521.5	2472	1412	1595	1704.5		2093.5	1895.5	2026	1819.5	2228	1686	1961.5	1822.5	2209	2565	2252	2216	2382.5	1572	2106.5	2548	1746	1443
HMDB0000033	Carnosine		70711.5	63985	78684	68318	44476.5	48963	84844	141642	92074.5	68092.5	87709		40183	53137.5	41318	50757.5	64121.5	61738.5	89554.5	65960.5	35178.5	40904	62713	43995.5	50473	64179.5	36944.5	78498		37954.5	36607	46524	38745	53299.5	34123.5	58109.5	54447	51986.5	45883.5	58602	53948	37776	42390	40791	42080.5	53697.5	53443
HMDB0000034	Adenine		1199692	1415777	1.33655e+06	1303673	1.20688e+06	1.20633e+06	1.18354e+06	1.34602e+06	1066723	947884	1373844		1666380	1.65511e+06	1951515	1643560	1480291	1.64743e+06	1.73843e+06	2007075	1.41364e+06	1.41904e+06	1.55739e+06	1328798	1808675	1862818	1758842	1.40146e+06		1.23374e+06	1293015	1.06553e+06	1.32375e+06	1535863	1630732	1.20933e+06	1745603	1.77436e+06	1.05556e+06	1.19268e+06	1403723	1185735	1179393	1072829	1.29297e+06	1.45281e+06	1814036
HMDB0000036	Taurocholic acid		4134.5	3543.5	17713	3716.5	5359.5	3127	4457.5	5769	3482	3400	5142.5		3773.5	5549.5	3928	4458.5	4730	4195	23811.5	15891	4144	4903	4577.5	5294.5	3635.5	7649.5	2800.5	5134.5		4192	3917.5	6614	3913.5	15087.5	5641	4027.5	5149	5264	3340	3825	5109.5	3137	3773.5	6700	4940	5091.5	3626
HMDB0000038	Dihydrobiopterin		1471.5	1428	1874.5	1905	1839.5	1652.5	1543	2421.5	1786	1703.5	2332.5		1359.5	2337.5	1624.5	1778.5	1367	1731.5	2062	2033.5	2558.5	2519.5	1759.5	1688.5	1970	2015	2112.5	1908.5		1948.5	1734	1495.5	1371.5	2846	2659	1833.5	1810.5	1819.5	2578	1625	2321	1936	1445	1746	2670	2118.5	1846.5
HMDB0000042	Acetatic acid		28975.5	25505	30329	26959.5	28286	27990	17662	26237	21056.5	24018.5	23173.5		29122	26160.5	29808	29150.5	30589.5	31119.5	28858	26669	31264	30309.5	30280	30175	28402.5	31062.5	27345.5	31128.5		30921.5	27235	28585.5	25174	26836	38163.5	27601	26923	25563.5	25365	29691.5	26709	25151	25168.5	24774.5	24243	29683	38081
HMDB0000043	Valine; Betaine		28964.5	27930.5	29647.5	42403	27724.5	22564.5	46230	100590	39665.5	45141	41655.5		27988	33348	29911.5	35927	27830	28772.5	31401.5	36321.5	32694.5	33879	31883	33766	30281	33666	29296	34017.5		23007	22601.5	22793	24134	26442.5	42324	32677.5	33286	30771	26047.5	29900	27865	21047	22382	21444	23180	37059	26275
HMDB0000044	Hexuronic acid; Ascorbate		3.12507e+06	3487049	3.56165e+06	3449850	3.04353e+06	2.96352e+06	1.86863e+06	2.66053e+06	2381738	2908878	2.82019e+06		3.17324e+06	3161911	3354101	3.25532e+06	2900581	3001605	2.87357e+06	3222921	3.28646e+06	3658043	3478952	3.22451e+06	3311220	3.77054e+06	3380590	3237615		2.85054e+06	2.90501e+06	3248296	3.14387e+06	2.57849e+06	3937514	2905752	3524779	3.09695e+06	2.78949e+06	3131957	2855867	2835184	2.84073e+06	2.76767e+06	2.73145e+06	3.92834e+06	3905504
HMDB0000045	AMP		1.84264e+06	1.72235e+06	1761390	1.78314e+06	1971548	1.75737e+06	979524	1.71721e+06	1.56889e+06	1.64432e+06	1620836		1631837	1.69807e+06	1747555	1.67576e+06	1.76577e+06	1797747	1687740	1787227	1261520	1.34907e+06	1.54374e+06	1.39269e+06	1.55266e+06	1529711	1261857	1608857		1.66657e+06	1918889	1849526	1.61002e+06	1608840	1.49056e+06	1.73263e+06	1700645	1699942	1.59333e+06	1746596	1.92776e+06	1.69702e+06	1.78523e+06	1.79206e+06	1669792	1.80228e+06	1.91881e+06
HMDB0000048	Disaccharide		8197.5	7917.5	7682	39790	7976.5	8146.5	9330	7836.5	8022	10075	8899.5		6356	9034.5	6755	7318.5	6388	7677	8243	8197	8354	8904.5	8494	7563.5	8626.5	6978	8845.5	7511.5		9616.5	8290.5	9921.5	9071.5	10230	9644	8620.5	21788	9080	8696.5	9225.5	10557	8946	7850.5	8751.5	9881.5	8162	10129.5
HMDB0000050	Adenosine		28681.5	31093.5	30483.5	29697.5	26874	28633	26220	32431.5	25909	22263	33716.5		40059.5	37938	41919	37046	34790.5	36293	38796.5	46190	34457	33742.5	34676.5	32052	39859.5	40315.5	41628.5	32910		30003	32250	28309.5	29585	34525.5	37563.5	28519.5	38972.5	42012	27839	29806	35243	27046.5	27151	24311.5	28191.5	34193	40026
HMDB0000054	Bilirubin		2606.5	2673.5	2917	2538.5	2684.5	2567.5	3046	2898	2904.5	4529.5	3153		2354.5	2931.5	2489	2884.5	2915.5	2583	2733.5	2636	2734	3503	3135.5	4466.5	2958.5	3185.5	2121	2379		3208	2822	2789	3074	3124.5	9154.5	2744	3228	3161	3359.5	3171.5	3369.5	3019	2783.5	2306	3670	5514	3213
HMDB0000056	Alanine		42901.5	43915	47036	38895	41459.5	39319.5	30350.5	40901.5	33127	37549.5	34388		39392.5	41257	42849.5	41921	42980	44974	43797.5	39346	39747.5	42440.5	51702	41439.5	43851	50013.5	41593	44265.5		35204	36400.5	38937.5	40452.5	32644	37630	37821.5	42670.5	40184	36441	40235	38418	37054.5	35554	38556	39455.5	45033.5	43358
HMDB0000061	ADP		345682	292438	285339	271249	321274	252430	119556	234388	285615	389057	291348		304234	247944	223368	169759	289113	308988	286436	219932	339336	279276	299096	353711	386134	342416	334718	298844		275174	331091	392360	220496	252680	110817	219360	139940	224458	334984	320340	303786	272206	259918	306236	242348	143275	165106
HMDB0000063	Cortisol		3329	4132	3709	3971.5	3235	3409.5	2906	3512	3208.5	2950.5	3595		3834	4230	4011	3959.5	3951.5	3814.5	3826	4682.5	3546	4223	4091	3691	3984	4223.5	4128	4131		3692.5	3763.5	3430.5	4183	3635.5	4724	3365.5	4771	3991	4018	3271	3751.5	3853	3235	3340.5	4479	3569	4187.5
HMDB0000064	Creatine		107347	106583	105256	98891	97914.5	97459	83197.5	84688.5	90618.5	93902.5	94921.5		104085	103946	106714	105120	107400	104718	103434	100810	95940.5	99228.5	120184	105766	101320	113924	87139.5	106562		89021	98133	102358	98560	83329	101081	94416	102414	92686.5	98405	99865.5	93080.5	96033.5	98675.5	99919.5	97293.5	115234	116358
HMDB0000070	Pipecolate		3390	2752	3839.5	3906	3388.5	2835.5	2990	3278.5	3086.5	3317.5	3452.5		3075.5	2804	3068.5	3016.5	3352	3958.5	3108	3748	2745	3252.5	2844	3190	3113	2992	2658	3367.5		2268.5	2516.5	2321.5	2645	3620	2869	3023	3481	3218	2867	2852	3089	2625	2766.5	2974.5	2483.5	3297.5	3353
HMDB0000071	Deoxyinosine		1752	1352	2033	2230	1528.5	2228.5	1864.5	2404	1985	1591	1791		1564.5	1621.5	1818	1410	1512	1490	1391	2188	1687	1897.5	1818	1893.5	1514	1527	1764	1882		1614	1299.5	1775	1731.5	1980	2312.5	1732	2382	2102.5	1424	1747.5	1688	1856	1445.5	1575	1807.5	1532.5	1693
HMDB0000073	Dopamine		3514.5	2477	2659	2646	2894	5853.5	2817.5	5611.5	2777	2222.5	2856.5		2437	1677.5	1926.5	2218.5	2013.5	14890.5	13063	5423.5	2003.5	2419.5	6784.5	2298	6815.5	20869	4065.5	4889		1901.5	2381	2048.5	2127.5	3644	2022.5	1893.5	3092.5	5616	1472	2173	1649.5	1934	1692	1394	1452.5	2806.5	1726
HMDB0000077	Dehydroepiandrosterone		1357.5	1336	1690.5	1634	1562	2045	1290.5	1757.5	1446.5	1631.5	1855.5		1709	1695	1579	1589	1613	1774	1111	1536.5	1803	1916.5	1379.5	1493.5	1543	1562	1704	1719		1928.5	1662	1803	2280.5	1994.5	1954	1733.5	1847	1693.5	2274.5	1773.5	2025.5	1882.5	1764	1658	2357	1787.5	1766
HMDB0000086	Glycerophosphocholine		14684.5	13803.5	15171	12349.5	12782.5	12635	13468.5	34245	19408.5	16645.5	17108.5		13990.5	15212	13185	13843.5	13113.5	12705	14109.5	14918	14193	14431.5	11985.5	13432	15499	14093	15021	14332		11309	10545.5	12417.5	13687.5	12943.5	15289.5	14351	15719.5	14449.5	14654.5	13273.5	13349.5	11400	11412.5	10873	12555.5	11828	14232
HMDB0000092	Aminobutanoic acid (ABA)		357396	366547	384882	306360	338963	327832	200668	298820	299487	269427	311502		372180	348124	354436	333090	326013	361334	383952	389436	361128	410617	374322	348360	387388	416786	383494	365788		326838	349742	344802	313884	331460	327793	368116	403478	344144	332984	380060	374734	298270	318892	308560	284022	329632	359150
HMDB0000094	(Iso)Citrate		202528	188398	216768	179101	160436	142820	150299	106487	139962	174372	238782		185701	267724	166361	144000	175094	186084	187806	222102	182301	185644	238934	209364	182871	238012	144984	214118		165616	216796	281627	137545	113072	144468	166545	133456	157140	189480	293551	231721	165718	192079	183011	165799	151836	176612
HMDB0000095	CMP		21950	19103	18627	18756.5	20992	19776	12755.5	20153	21435.5	16870	19347		17484.5	17534	18967	20182	18944	20824.5	19824.5	20344	16952.5	18703.5	18735	18288.5	20977.5	22846.5	17381.5	20434		19253	22058	22238	19392	19135	19062	19706	17725.5	18559.5	19808	17588	20664.5	17910.5	21097	20795	17904	16975	19660.5
HMDB0000098	Pentose		2704.5	2964.5	3362	2317	2910.5	2816	3914.5	4027	3416	2543	3353		2943.5	2867	3304	2686.5	2661	3579	3675	3441	3406	4139.5	2595.5	3280	3286.5	2980	3131.5	3400		2592	2856	2331.5	2890.5	3059.5	3431.5	3723.5	3254.5	2754	3076.5	3129.5	3077.5	2526	3404.5	2322.5	2666	3208	3643.5
HMDB0000114	Glycerylphosphorylethanolamine		231989	223326	193366	210932	209600	209311	168843	202938	293980	267102	297934		229697	225797	193525	230300	205803	208926	171925	193072	234866	235894	203948	220646	237135	236030	248586	225876		175726	178753	204012	198664	149857	199667	196128	191086	184016	177494	195696	193515	166948	188138	154530	153307	180244	208520
HMDB0000115	Glycolate		977	1055	877	777	558	836	474	527.5	960	391.5	651.5		1111	590.5	496	773.5	503.5	898.5	669.5	1155.5	1047.5	648	752.5	713	879.5	727	793.5	752.5		1150.5	877.5	779.5	766	716	994.5	570.5	651.5	644	932.5	829	952	880.5	760	748.5	707	1058.5	1050.5
HMDB0000118	Homovanillic acid		11651	11666.5	16291	12454.5	13247.5	12968.5	35072	74740.5	37142.5	19773	19693		13259.5	11991.5	11628.5	13242	12614	12371.5	20979.5	14484.5	15380	16757.5	13894.5	14095	14338	14705	14940.5	13134		10385	12410	11826.5	10342	16621	13140	14103	13089	13330	12500.5	12515	16565.5	10120.5	11687.5	10627	13555.5	11123.5	13245.5
HMDB0000119	Glyoxylic acid		1375	976	889.5	930	1129.5	741	1211	1049.5	1209	1310	1071		939	1159	1032.5	968.5	1603.5	1001.5	1452	1147	1011.5	1180	1519.5	1099	1147	761	971.5	938.5		948	1137	982	800.5	1228	1296.5	1027.5	1367	928	1516	1292	1587.5	1206.5	1176	1054	1636	1051.5	1356.5
HMDB0000122	Hexose		1.38201e+06	1.6429e+06	1.12103e+06	1457230	1.38502e+06	1.42397e+06	918748	1.22488e+06	1962061	1.72826e+06	1.74321e+06		1.55808e+06	1.44856e+06	1.43444e+06	1515214	1185086	1424987	1023650	1.27136e+06	1.7278e+06	1.71845e+06	1.32365e+06	1.46033e+06	1631467	1.65433e+06	1.89407e+06	1565822		1.31501e+06	1294936	1507775	1551181	1.01495e+06	1.64634e+06	1.41706e+06	1.53209e+06	1603486	1410258	1.50349e+06	1370885	1.2715e+06	1369494	1.12386e+06	1.14569e+06	1.41764e+06	1569176
HMDB0000123	Glycine		6789.5	7907.5	5416	8224	5207.5	5895	7145	7894.5	6741	7716.5	7697.5		5777.5	6346	7211.5	5255.5	5881	7036	6589	6249.5	6893	6707.5	6230	7280.5	6598.5	6658.5	6008	8661		6995	7662.5	6670.5	5785	5585.5	7229.5	6194	6884.5	5853.5	6565	7189.5	8266	6635.5	7092.5	7177.5	7649	9401	8868.5
HMDB0000124	Hexose P/L-Cystine		164422	176360	155361	147840	158592	163313	113519	328924	190268	247269	283848		128878	124260	115843	125252	104916	133576	117704	155708	156086	152764	122535	123090	158648	155270	143423	134636		144022	145198	188602	132936	120026	103550	155524	130754	180214	155480	184123	192848	124880	139959	118462	104028	96695.5	118117
HMDB0000125	Glutathione		1.58907e+06	1.60819e+06	1518595	1442158	1564040	1.39033e+06	891421	1481979	1.46517e+06	1.50345e+06	1577966		1676261	1638359	1.5978e+06	1.51547e+06	1637791	1643082	1.58539e+06	1.60022e+06	1.61663e+06	1.67626e+06	1.67958e+06	1639891	1.68722e+06	1.7917e+06	1.6161e+06	1734324		1450769	1551332	1.66434e+06	1.42996e+06	1.41309e+06	1408781	1510154	1421469	1.46703e+06	1464213	1511815	1.55905e+06	1466463	1.54861e+06	1461230	1360300	1.63967e+06	1.64225e+06
HMDB0000126	Glycerol 3-phosphate		86000	81874.5	84834	40277.5	65371.5	80607	49844.5	77781.5	70034	55019	103205		74261.5	87428	72926.5	81355	79425.5	76431	74606	78430	65807	69334	77595.5	61197.5	74027	69960	57913.5	82069		68150.5	74504.5	76099.5	70418.5	78403	65704.5	79750.5	82725.5	67743	81792.5	78707	86121	66300.5	75412	56693.5	73238	76297	74205
HMDB0000127	Hexuronate		1607.5	1600.5	1509	1577	1724.5	1286	1858.5	1955	1661	1962.5	2088.5		1566	2376	1362.5	1710	1380.5	1655	1996	1809.5	1981	1997	1929	1721.5	1835	1992.5	1349.5	2155.5		1140	1480	1721	1417.5	1407	2365.5	1549.5	2458.5	1617	1340.5	1711	1879	1725	1320	1376	1789.5	2198	1542.5
HMDB0000132	Guanine		2968	3030.5	3127	2925	2979.5	2593.5	2637.5	2554.5	2293.5	3177.5	2936		2891	3067.5	3328.5	2584	2435.5	2855.5	2817.5	3457	2979.5	2761	2905	2574.5	2899.5	3865.5	3315	2851.5		2681	2533	2397	2604	2883.5	3052.5	2829.5	3312	3573	2435	2863	2987.5	2610.5	2807	2585	2859.5	2538.5	2974.5
HMDB0000133	Guanosine		32534	33115	33093.5	31411	28715	30342	31882	38780	27842.5	24785	35965		44085.5	45976.5	44654.5	39755	36407	46982.5	47301.5	42137.5	40051	38421	43624.5	35431	44943	45793	48066.5	35852.5		32751	33101	28419.5	33416	39935	42777	33363	42522.5	42694	28836.5	33115.5	37815.5	31486	32267.5	24006.5	34249	39584	40046
HMDB0000134	Fumarate		139559	146544	145232	141874	138719	124280	82634.5	114590	105060	127860	132027		143132	143942	141530	135614	137564	139089	133418	146960	145060	147782	164951	147383	149309	168416	132882	152010		125571	132488	136974	133694	118897	150343	122090	142264	133436	124555	138167	127178	120917	125114	123478	130522	160259	168873
HMDB0000139	D-Glyceric acid		1426	1593.5	1358.5	1504.5	1556	1696	1320	1809	1670	1870	1777.5		1346	1625	1549.5	1701.5	1196.5	1662.5	1582.5	1923	1499	1756.5	1975.5	1480.5	1712.5	1438	1218.5	1606.5		2049.5	1408.5	1251	1235.5	1305	2230	1447.5	2289	1340.5	1546.5	1119	1518	1561.5	1159.5	1429.5	1236.5	1468	1270.5
HMDB0000148	Glutamate		1.55146e+06	1.67256e+06	1.72443e+06	1394655	1.57579e+06	1410373	689038	972584	1206190	1116702	1.35277e+06		1.70022e+06	1.57739e+06	1606005	1447356	1.48154e+06	1531594	1663656	1708062	1617795	1844348	1657990	1.58387e+06	1636051	1.79655e+06	1.52108e+06	1.70836e+06		1523820	1640297	1.54969e+06	1.46682e+06	1542713	1.44648e+06	1637816	1.71873e+06	1591150	1508431	1700446	1.71006e+06	1.418e+06	1541433	1464511	1.31117e+06	1452346	1.63918e+06
HMDB0000152	Gentisic acid		6140.5	6002	6026	5747.5	5892.5	6116.5	6262	5965	6167.5	5881.5	6133		5944.5	5844	5949	6921	5668.5	5410	5894.5	4914	6383.5	7146	5561.5	6684.5	6713.5	6569.5	5680.5	5925.5		6305.5	6332.5	6156.5	6384	6397	7140	5676	6860	6245	6928.5	6287.5	6268.5	5869	6383	6671	6481	5871	5628.5
HMDB0000153	Estriol		2437.5	2999.5	2941	3592.5	3535.5	3139	3247	3662	2997	3075.5	2730		3376	3635.5	3356.5	3724	3604	3228.5	3459.5	3498	3350	3984	2833.5	3184	4570.5	3163	5039.5	3304.5		3349	3186	2999	3264.5	3724.5	3072.5	2753.5	3770	2985	3159	3008.5	3054	3145	3182	2638.5	3340.5	2559	3232
HMDB0000156	Malate		81013	102151	89954	89133	88238	76856	110340	112804	126367	134236	181144		128180	110642	108681	92897	110347	91513.5	97675	129982	111542	112538	117682	115260	111444	111842	91351.5	128748		94952	113400	112810	76366.5	79410.5	80447.5	90660.5	113860	81109	93168	129151	106729	96948	108445	94882	127016	105648	138470
HMDB0000157	Hypoxanthine		51718.5	56927	51552	57128.5	50209.5	50322	61752	81306.5	72088	43601	59961.5		80177	83061.5	79276	78475.5	66732.5	66341.5	76074	88344	72410	66120	66415	62950.5	64261	67788.5	78631.5	67246		60837.5	54958	58361.5	65273.5	62965.5	84410	61128.5	79252.5	68283.5	63589	65793.5	62445	62596.5	54534.5	51356	65067.5	90141.5	85784.5
HMDB0000158	Tyrosine		61433.5	65755.5	107956	81552.5	61891	53159	38823	182089	69938	68611.5	67556		64821	67814.5	65374	56047	54183	55193.5	110030	99902	69315	82724.5	71068.5	71414.5	61892	71862	62566	59083		63139.5	59981.5	72544.5	58441	106418	78817.5	68018	64253	77212	75371.5	79300	70044.5	58003.5	64153.5	51245.5	59344	67144	64740.5
HMDB0000159	Phenylalanine		45545	52963.5	86505	68793	47836	43610.5	60109.5	173916	77287	62066	61598.5		52006	58114	49401	48686	45872.5	50770.5	105932	87054	58772.5	62154.5	49428.5	52411.5	52032	55540	48220	50380.5		46965	42197.5	46568	43240	73315.5	76509	46464	48215.5	46340.5	45937	49300.5	51020	41220	45516.5	43274	54283.5	62111.5	57266.5
HMDB0000162	Proline		18947	19651.5	22071	27516.5	19932.5	17411	59131.5	108678	57253.5	38395.5	40697.5		19821	20080.5	19041.5	20981	19991.5	21231.5	24123	25282.5	21742	22703.5	20629	21773	20679.5	21533	18879.5	21244.5		19062.5	17816.5	20879.5	17253.5	20397.5	29744	21083	22080.5	21445	18719	21043	20598	16878.5	16810	16739.5	18581	27271	24452.5
HMDB0000167	Threonine		13461.5	15066.5	11093	15849	14343	11825.5	19661	20721	23298	20250.5	21226.5		14746.5	14544	13910	13960	11785.5	15366	12266.5	11918.5	14631	15053	15161.5	14569.5	13370	13058.5	12445.5	16023		13476	14805.5	13378.5	13854.5	9902.5	14699	17104.5	15492.5	16586.5	16450.5	16688.5	17333	14133.5	14429.5	13642.5	12741	18793	14046
HMDB0000172	(Iso)Leucine		69900.5	77595.5	78174	120188	74889.5	60769.5	132635	278328	148411	119020	116534		68202.5	95184.5	69149	92645	76586	83007	90103.5	107582	91664	87807.5	79063	81274	80074.5	97828.5	81041	100120		57380.5	55134.5	55809.5	57690.5	69986	109720	78481.5	90272.5	85001.5	64041	76740	73441.5	59327	60858.5	52729	60397	120383	78061.5
HMDB0000174	Deoxyhexose		29377	37122	32158.5	36621.5	35417	35396.5	20206.5	30259	33485	28824	42525		59885	30872	35411.5	61211.5	29991	38665	34951.5	31472	44840.5	52725	46680	44197.5	42072	35942.5	54966.5	43475.5		12032.5	10444	11954	11605.5	11065	105991	54600.5	12070	9945.5	11753	9613.5	70503.5	11493	12689	12375	15204.5	14281	65812.5
HMDB0000175	IMP		108660	92447.5	84135	80733.5	87529.5	82625	57164.5	60355.5	81200.5	55882	86640.5		101024	127372	100130	100663	90284.5	87723.5	95992	126159	99622.5	103370	90318.5	95731	98304	103935	102768	123008		108696	116510	103740	85390	112082	98032.5	119968	127580	92779	117105	115888	121008	108908	103718	99253	80896	84383.5	96553
HMDB0000177	Histidine		41662	41996	69319	72305.5	35127	34648	50712.5	123804	72327	47487	44422.5		40996.5	42434.5	37382	41152.5	39543	40187.5	64237.5	58965.5	40486	43876.5	38678.5	44716.5	43866	46386.5	41009.5	34308		41424.5	37570.5	45062	39138	58061.5	55090.5	43805	43166	40207.5	40881.5	46029.5	42197	37256.5	41009.5	34338.5	35070	44525	44669
HMDB0000181	Dihydroxy-Phe		2650.5	2698.5	2898.5	2847.5	2926	2617.5	2291	3139.5	2421	2704	2718.5		2780.5	2856.5	2470.5	3153.5	3052.5	3200	3037	2752	3270	3212	3261.5	3108	3296	3209.5	2806	2741		2642	2837	2892	2793.5	2827.5	3755	2546.5	3442.5	3325	2844.5	2776.5	3216	2800.5	2645	2639.5	2717.5	3666.5	2908.5
HMDB0000182	Lysine		70149.5	79302.5	94898	73890.5	65143	67001	98519	147524	156316	104498	101176		73384	87526.5	76210.5	81901	78083	89025.5	94555	85627.5	78871.5	81666.5	82015.5	82638	77565	83594	73791.5	92989.5		67809.5	79000.5	85484	79784	66946	115030	74954.5	79851	72698	72287	75074.5	73145.5	74514.5	82636.5	80787	76836	108426	83542
HMDB0000187	Serine		30937.5	30083.5	30832.5	45932	27130	26628	11812.5	30013.5	20390.5	25763.5	26442.5		31415	32068.5	31987	26967.5	24670.5	31643	28463.5	25835	33740.5	34511	33062	31057	32475.5	30189.5	30536.5	32864.5		30411	29459.5	30082	26775	22673.5	30054	30554.5	31098.5	28325	28370.5	31325	32429	28430.5	33339	33095	32973	41812	40934.5
HMDB0000189	ITP		6751.5	6687.5	6977	6720.5	6058	6006.5	4883	6143	6198.5	5844.5	6290		6538.5	6686.5	5367.5	5741.5	7283.5	6860.5	6718	6250	7141.5	7285.5	7673	7503.5	7243.5	7842.5	6566.5	7345.5		7250.5	6410	7498.5	5935	5991	6186	5941	5887	6390.5	7409.5	7220	6996	6469.5	6410	5838	6212	6163	6836
HMDB0000190	Lactate/Catechol		7736	7823.5	9503	8916	7938.5	7989.5	8490.5	8384	9089.5	8181	7798.5		7365.5	7227.5	8612.5	8365.5	8246.5	9202.5	7913.5	7914	8202.5	8849	7731	8024	7866	7376.5	7434	8896.5		8783	7858	8209	7632.5	10061.5	10190.5	8288	8072	7397	7524	9079	9135.5	8226.5	7965	7764	9598.5	8350	8730.5
HMDB0000191	Aspartate		291898	285968	321330	307929	365397	311372	104174	162242	191197	243618	151480		275347	308677	304292	242204	308724	390869	390098	270710	277794	353820	410210	298032	334971	364790	263578	320452		268098	325556	293652	302661	255316	218593	289011	269932	353282	291457	301830	297152	244506	268257	288055	273172	258451	294472
HMDB0000194	Anserine		111686	104611	90718.5	95334	76036.5	81396.5	139015	173684	194603	145490	179648		79348.5	90829.5	78991	88196	110457	70216.5	78121	78880.5	75657	80540.5	87687.5	80469.5	79150.5	91493	69838	87000.5		74862	88943.5	94894	75554.5	59962	81547	92026.5	79847.5	67080	86686	108062	83842	68585.5	78199.5	72176.5	82042	98834	104778
HMDB0000195	Inosine		195258	217524	190999	211223	169422	164396	193500	283057	205807	150294	236668		320470	355184	275438	288116	241258	246608	292916	324082	322336	260173	271552	277773	265288	262379	372169	267004		234148	199822	244468	248907	263658	353022	249096	296917	232426	252952	286978	253136	244592	223282	170581	216842	332114	296476
HMDB0000201	L-Acetylcarnitine		1583	1837.5	1452	5264.5	1563	1660	3445	9578.5	3053	2990.5	3102		1536	1891.5	1514	1655.5	1665.5	1622.5	1949	1997	1675	1554.5	1530.5	1385.5	1511.5	2160	1746	1376		1466	1428.5	1379.5	1443.5	1375	2087.5	1755	2101.5	1294.5	1585	1659.5	1873	1562	1776.5	1126	1815.5	2474	1588
HMDB0000202	Succinate		59971	72576.5	67213	63338	69854	55186.5	51014.5	61461	67571	65796	77377		66909	68753.5	61917.5	58256.5	75177	65664.5	68711.5	65006	58485.5	66037	74152.5	62639.5	65474	72074	53655.5	72623.5		57210	60103.5	69339.5	58810.5	54127.5	58537	56608	65107.5	58525	55390.5	67426	66649	60975	63871	54931	73698	90542.5	77785
HMDB0000208	Oxoglutarate		3412.5	4011.5	5337	5520.5	4361.5	3820	3315.5	4105.5	3450	3655	3676		4609	3689.5	3873	3639	2929.5	3821.5	3469	4849.5	4520	4968	3644.5	3910.5	4118.5	4244.5	4584.5	3860.5		4459.5	4771	4600	5362	4338	4922.5	3175.5	4626	5741	5833	4562.5	4786.5	5079	4430.5	3608.5	4617	4685	4623.5
HMDB0000209	Phenyl acetate		66885.5	66355	69213.5	68951	79833	74190	68442	82286.5	62520	62244.5	68573.5		89651	72395.5	107014	92940	84556.5	97045	83551	87158	92871.5	86527	70163.5	84002	80767.5	83756.5	93015	87551		80569.5	74242.5	68112.5	68000.5	74044.5	112110	78146	73583	77362.5	58351	69542.5	83251.5	69010	68201	70294.5	58802	66115	92146.5
HMDB0000210	Pantothenic acid		108817	98029	140004	111760	98459.5	95391.5	93417	131845	97103	106823	98258		96778	99208	75158.5	94983.5	83271	76581	93940	123078	111906	99621	86761	87047.5	102772	116757	125898	71625.5		72990.5	65774.5	72712.5	67558.5	76017	87764	69323	95758	80216.5	68863	81310	82390	65264	68166	52014.5	60843	84561.5	87782.5
HMDB0000212	N-Acetylgalactosamine		2474.5	2488	2283.5	2501	2554	2496	2788.5	3132	3269	2500.5	3028.5		2533.5	3833	2469	2247.5	2957	2638.5	2369.5	3337.5	2857.5	2973	2517.5	2582	3154	2582	2502.5	2383		2685	2699.5	2162	2820	2861.5	3227	2588.5	3128.5	2687.5	2365	2306.5	3108.5	2764.5	2777	2536.5	3117	2722.5	2742
HMDB0000214	Ornithine		20594	17773	22247	53401.5	19323.5	21079	27857	36185.5	33825	33924.5	25237.5		18904	23108.5	17788.5	24706	20486.5	19570	23251.5	17847	19990	28976	25274.5	31207	23650.5	19465.5	18096	20825		20968.5	20508	22480.5	28082.5	18682	53261.5	32450.5	32808	32592.5	29022.5	31807	28548.5	17223.5	18889	19064	22282	37209.5	21003
HMDB0000216	Pyridoxine		6792.5	6166.5	7585	6288.5	6491.5	6176.5	4554	6406.5	5819.5	5379	6515		6954.5	6448	5594.5	6398.5	5847.5	6532.5	7108	8097	6362	7061	5758.5	6163.5	7066.5	6275	7091.5	6099		6251.5	6782.5	5882	5831.5	7653	7418	7389.5	8173	7336	6796	5639	6411.5	5892	6474.5	5561	6565.5	6188.5	6613.5
HMDB0000224	Ethanolamine phosphate		99481.5	105974	103428	97849	98822.5	94412	85328.5	115243	100366	98796	116223		98115	101307	103154	90140.5	95886	114964	107124	110016	98258	106253	94817.5	89480.5	108056	114063	101954	102335		102482	112716	112062	97310	99138.5	82212.5	101414	93894.5	102060	101667	114098	109268	102042	118100	109827	97493.5	91054.5	107338
HMDB0000225	Oxoadipate		9292	10451.5	8874	10627.5	10784.5	10137	7777.5	10092.5	11172.5	10113.5	10449		11651	9485	10494	9763	8464	9996	7124	9730	10611.5	11000	9574.5	9025.5	11045.5	10693.5	11442.5	9820		10346.5	10876	11027	10580.5	10212.5	10660.5	9514.5	10847	12289	12599.5	10051.5	11398	11263.5	10488.5	9294	10731	10036.5	11796
HMDB0000227	Mevalonate		14846.5	15752.5	23192	13632.5	15095	13600.5	9676.5	26208.5	14206.5	13359.5	15811		15369	16237.5	14252	14547	12545	16464.5	23830.5	21963.5	15690	17206.5	13766	15318.5	16996	16679.5	15912	16649		16570	15789	16789	15523.5	19584.5	16693	20376.5	21452.5	18590.5	18795.5	18888	19525	14278	16071.5	15491.5	13217.5	15477	16343
HMDB0000237	C3:0 (Propionic acid)		4297.5	5292.5	5138.5	4949.5	5290	4284.5	4201	4483.5	4879	4995	5062.5		5518.5	5783.5	4380	4509	4487	4752.5	4030.5	5114.5	4560.5	5455	4551.5	4660	5448	4710.5	4998.5	5071.5		4098	4437.5	3669.5	4521.5	5073	4844.5	4628	4766	5280	3754.5	5291.5	4586	4021	4382.5	3846	4968.5	6431	5337
HMDB0000241	Protoporphyrin IX		2414	2898.5	2529.5	3163	2868	2692	2472.5	2755.5	3156.5	2470.5	2577.5		2442.5	2605	2497	2608.5	2628.5	2232	2728	3085.5	3357.5	3360	2627.5	2714	2929.5	2800	2116	2267		3315	3224	2830.5	3406.5	3522.5	2631	2730	3297.5	3209	3828.5	3284.5	3843	3464	2661.5	2680.5	5374.5	2662.5	3471
HMDB0000243	Pyruvate		19666	22331.5	19779.5	21263.5	20072	18736.5	13703.5	16411.5	17054.5	19434	18130.5		20419	19891	22026	18540.5	18653	18504	16973.5	20530	19689	21449	20928.5	20843	20177	23267.5	24159.5	21104.5		17625	19516	20417.5	20386	16117	22660.5	18654	24399	20335.5	17491.5	18507	18130.5	19628	17924	17702	18825	22589.5	23606.5
HMDB0000251	Taurine		2.85279e+06	3.32705e+06	2.57205e+06	3.23203e+06	3.20119e+06	2.86783e+06	3.14018e+06	3.1713e+06	3.38469e+06	3291587	3.46819e+06		3143501	3.19515e+06	3490426	2993056	3.14984e+06	3723548	2831091	2696350	3055959	3386496	3.44867e+06	3186892	3.2637e+06	4063931	3327836	3.52046e+06		3.11954e+06	3.05361e+06	3096259	3155640	2.63988e+06	3381573	2.8061e+06	3448691	3141519	2.58775e+06	2818854	2788749	2998669	3223142	3093808	2986050	3604390	3626632
HMDB0000263	Phosphoenolpyruvate		2538	2388	2489	2448.5	2380	2177.5	1863	2046	2494	2383.5	2466		3245	2334	2686.5	2027.5	2212	2797	2364	2569	2267.5	2256	2465	2098.5	2366	2844	2287.5	2437		2269.5	2813	2766.5	2404.5	2716.5	2841.5	2457.5	2305.5	2947.5	2583	2897.5	2268	2822	2195.5	2173	2017.5	2164.5	2858.5
HMDB0000267	Oxoproline		354564	390410	429822	486326	362456	316120	179986	347846	287360	301655	315382		364240	363592	371525	317695	331148	359672	420232	433040	357853	384446	376659	351410	358740	409286	369336	395251		334322	337832	334837	317686	380672	336490	378973	430203	380519	343323	370914	382144	314731	342442	322808	283752	333564	360778
HMDB0000268	Tetrahydrocorticosterone		3139	2495	3060	2935	3194	2922.5	2774	2801.5	3052.5	3433	4039		3708	2817.5	3393.5	3366	3276	2901	3556.5	3269.5	3112.5	3457.5	3305	3626.5	3494	2828.5	3540.5	2972.5		2824	2882	3118.5	3212.5	3238	4819.5	3097.5	3299.5	3886.5	3072	2529.5	4475.5	3003.5	3251	2609.5	4816.5	2575.5	4828.5
HMDB0000272	Phosphoserine		300218	295383	345960	234134	268868	280250	86879.5	159729	189936	161686	242907		314784	276842	301402	265910	268882	274947	304832	295342	277392	323828	313512	255026	305386	329963	261465	301289		253812	305170	296638	247894	242252	185786	295836	348870	248540	263714	313314	303807	230028	266695	265525	230302	220204	326869
HMDB0000277	Sphingosine 1-phosphate		8179	6923.5	8052	6682	6937.5	7411	4279	5574	5821.5	5663.5	7702.5		7202.5	7291	6476.5	8579.5	9105	6803.5	7460.5	6191.5	5184.5	6882	7674	6650	5891.5	6421.5	4414	8898		4912	5921	7223	6147	4338	5718	7160.5	6653	4439.5	6543.5	6700	6914	5098	6232.5	6283	6379	7664.5	7513
HMDB0000279	Saccharopine		4060.5	5041.5	3162.5	3294	3615.5	3720.5	3797	3086.5	3570.5	4680.5	4873.5		4751	4423.5	4338.5	3372.5	3963	4772.5	3888.5	4284	4330.5	4911	4842	4816	4091	4923	3710.5	6079.5		4206	4652	4493.5	3958	3709	3267	4291	4247.5	3849	4762.5	4054.5	4231	7479.5	7364.5	7458.5	10330.5	9792	7979.5
HMDB0000285	UTP		6135.5	6251.5	6956	4452.5	5263	5936.5	4535.5	4790.5	5460.5	5180	6652		5397	5952.5	5589.5	5067	5569.5	6128	5863.5	5643	7124.5	7154.5	6801	6626	6087	7910.5	4731.5	7544.5		6403.5	6813.5	6886	5343	4877.5	5664.5	6387	5859.5	5982	7230.5	7005	5657	5003	6328	4922.5	5205.5	5228.5	5612
HMDB0000286	UDP-hexose		54899.5	56111.5	54527	53780.5	59131.5	55088.5	30608.5	32622	54446	62085	60161.5		61390	58135	56628.5	52971	57485	55860.5	56207	58575	61499.5	64857	57063	55954	66438	70755	60696.5	67108		59710	67391	68900	50287.5	58355	43470.5	47267	39129.5	52437.5	50326	58961.5	60656.5	52659	59040	53196	55514	47710	48879
HMDB0000288	UMP		75705.5	67993	60718	67631	72026.5	71026.5	48414.5	52663.5	70191.5	70422	61196		56164	56776.5	61942.5	62010	58672	65624	55351.5	68036	52769.5	56724.5	57167.5	54342.5	59892.5	64802.5	54130.5	67639.5		67266	80285.5	81410.5	67592.5	60660	58503	63922	57594.5	59152	60487	61946	65729	71716.5	76570	72347	58168	64290	73121.5
HMDB0000289	Urate		7744.5	7093.5	10905.5	13772.5	8017.5	7883	34960	18313.5	13274.5	22416.5	9650.5		7593.5	11984	6548	12847	7472	8818	12857.5	11068	10990	14881.5	11332	23644	12017	10107.5	8825	9038		8616.5	7056	6755	8750	7671.5	69138	10022	10724.5	7945	7874	7432	8815.5	6297	6721.5	5059	10540.5	30203	7608
HMDB0000290	UDP-acetyl-hexosamine		58315.5	53940.5	60622.5	53356	59786.5	56490.5	28819	57780	55327	55136.5	58448.5		64313	58634	56331.5	53405.5	57217.5	56611.5	61401.5	62417	62682	62592.5	59538	59680	66566.5	66900	64072.5	60777		60762.5	66084	69554	53308	61682.5	46221	47572.5	39899	53058.5	49903.5	55001.5	56378.5	56642	60978	56424	54959	49500	52499
HMDB0000291	Vanillylmandelic acid		3862.5	3903.5	4230	4418	4427	4085	3319.5	4329.5	3935.5	3782.5	3792.5		3834	4852.5	4022	3491	4194.5	4399	4161	3646.5	3910.5	4879.5	4361.5	3667.5	4166	4187.5	4587.5	4088.5		4299.5	6366	14095.5	3733.5	15793	4340	3517	4795.5	4365.5	5288.5	8480	10769	4012	4485.5	7198.5	4697.5	4467	3982
HMDB0000292	Xanthine		14973.5	20051.5	19719	24654	18806.5	16480	38051	43538	28298	20012.5	24693		24826.5	28520	28998.5	25272.5	22754.5	27828.5	29761	30981	21786.5	20888.5	22965.5	20015.5	23379.5	28085.5	26171	19952.5		17674.5	17222	15868.5	21492	18469	27531	15715.5	24163.5	29039	15768.5	17784	20172	17179	15587	12835.5	19359.5	28236	28588
HMDB0000295	UDP		17036	15004	14735	13489.5	16644.5	12957	7709.5	9632	13055	16241.5	13627		15211.5	13450	11971	10885.5	14362	16547.5	13997.5	13790	17702.5	14626	15160	17074	17987	18820	16057.5	17479.5		13748.5	17195.5	18147.5	12069	12339.5	9887.5	12983	10416.5	12240	16377.5	14375	14070.5	13174	13386	14700.5	11380	10601	11432.5
HMDB0000296	Uridine		74369.5	75791	73715	76861	64321	64997	69809.5	91049	72544	64911.5	87237		91041.5	95282.5	82275.5	86690	81116.5	85654.5	82529.5	101352	90607	87475.5	84999.5	88938.5	103802	94953.5	109542	80121.5		76271	71829	69304.5	78198.5	75345	95290	61386	78839.5	76376.5	67138.5	68975	71334.5	73917	68895	60120	70881	95232	88074.5
HMDB0000299	Xanthosine		10281.5	10419	11805.5	11420.5	14952.5	13353.5	6408	16076.5	13296.5	14685.5	12189.5		12100	8237.5	10209	12256.5	9284	10171	8936.5	8087.5	12272.5	15779	11045.5	9919	12099	6579	9668	7428.5		11408	13179.5	13421.5	11002.5	16154.5	15320.5	13207	11703	14781	25373	17038.5	30187.5	14912	10236.5	10598.5	32673	9554	13331
HMDB0000300	Uracil		23243.5	25621.5	24655.5	22653.5	20528	20923	20814.5	27675.5	22132	20281	28546.5		27504	32367.5	24371	27916.5	24989	25398	30936.5	31369.5	27994	27460	28515	27844	30888.5	29157.5	32652	25854.5		23379.5	22841.5	22109.5	24849	24464	29210	20173.5	25897.5	22375	20844	21777	20627	22915.5	22448	19627.5	23144.5	30924.5	26821.5
HMDB0000305	Vitamin A		70938	77544.5	67259.5	65484	69626	72038	42674.5	31909.5	49379	67378	64444		67137	65468	63080	64132	55225	62972	61617.5	65533.5	70653	75367.5	60426.5	67169.5	64848.5	78862.5	71662	69168.5		68024	68029.5	82632	81274.5	68269.5	75902.5	70948	67466.5	71921.5	72753.5	75297.5	78155	70069.5	77187	65505	52373.5	59185.5	69943
HMDB0000313	16b-Hydroxyestrone		3911.5	3824.5	4360	4274	4008.5	4649	3688.5	4598.5	4034.5	4356.5	4396		4705.5	4414	4663	4517.5	3781	4756	4864.5	4948	4578	5544	4422.5	4046.5	4896	3549	4731	4107		5213	4354.5	4602.5	5866	4618	5876	4879.5	4126.5	4989.5	5441	4252.5	6186	5207	4255.5	4125	6107	3463.5	4713
HMDB0000352	16a-Hydroxydehydroisoandrosterone		39226.5	44726.5	44145.5	38429.5	42720	41057	25984.5	37755.5	33229	33183.5	40192		49831.5	53328	59250	45489.5	45242	47407.5	46103.5	50949.5	46922	50553.5	48903.5	39904.5	48371.5	50726	54788	45896		46582.5	47335	46536.5	42277.5	43208.5	51941	45491	59353.5	46230.5	45048	48861	52882	49847	45779	45531	43551	54304.5	58549
HMDB0000482	Octanoic acid		27980	27486	26087.5	29388	30306.5	27812	27630.5	30224	27444.5	28353	28711		24791	26462.5	26050.5	28136.5	25555	28874	25219.5	25584	30023	32845.5	24580.5	27005	26233.5	24976.5	25858.5	23970.5		30671.5	33060	29775.5	38497	39212	31643	27818.5	34565	38409.5	40397	31368.5	35867.5	36462	29103	32870	53332	30370	28494.5
HMDB0000510	Aminoadipate		8799.5	16535.5	9750.5	10084	10265.5	8631.5	5814.5	6996	4071	10039	14833.5		11000	9827.5	13475	9503	8169	12200	7272.5	5108	12525	11611.5	12032	16593	8588	9627	9216.5	13923		6878	10118.5	7872	5697.5	5415	6810.5	8130	9751.5	7531.5	7723	9244.5	8219	7102.5	6991.5	9344	5464	6093.5	7159
HMDB0000511	Decanoic acid (FA10:0)		31451	29923.5	32669.5	33845	31522.5	33113	35558.5	35732	30024	30202.5	33142		30361	32958.5	28294.5	34002	30619.5	31091.5	33575.5	37981	35004	36184	29442	35642	32276	29419	36287	31567.5		60152	52395	44783	84189.5	32621.5	41025	32823.5	39106	64447.5	60118	44376	43779.5	50868.5	45482	50109.5	69321	31847.5	32575.5
HMDB0000517	Arginine		32933.5	32415.5	40623.5	42601.5	32508	35410.5	40347	59764	69297.5	43462	47782		37824	42019	35379	40559.5	37535	39721	46216	32959	39921.5	46764.5	43691	47019	35044.5	36754.5	32961	40644.5		38135.5	44727	45641.5	46095	30190	66831.5	62421	63356	66662	59153.5	68879	63652.5	29484.5	38995.5	34957	40015	56065	40940
HMDB0000518	Chenodeoxycholic acid		2305	2173	8713	2347	2684	2614.5	2780	3284.5	2898.5	4355.5	3784.5		2159	4282	3683.5	3230	4206.5	2831.5	5615.5	11725.5	4071.5	3843	4221	6800.5	4444.5	4563	3088	3972.5		2965.5	2050.5	2514	3420.5	3413	10182.5	3198.5	3765	3247	2237.5	2462.5	2422.5	3804.5	3461.5	4043.5	4551.5	7263	2992.5
HMDB0000536	Adenylsuccinic acid		7542	7672.5	7377.5	7940.5	9135.5	6361.5	3973.5	6718.5	7640.5	9507	11090.5		8732	8405.5	8122	5347	9820	7680.5	7960	9891.5	8921	8208	9355.5	9461	9301	9321	6672	10777		8893.5	12617	12245	5928	8206.5	4905	6415	5717	6267.5	10082	11695.5	11151	9793	8966.5	10413.5	11375	7005.5	7642
HMDB0000538	ATP		66665	74011.5	77310	35549.5	52748	64392	24549	36403	49476.5	53858.5	78408		76317	81493.5	55280	44813	73909	85054	73116	70233	143620	123058	116159	116004	119242	149354	103114	119398		100098	99168.5	106780	53704	61912.5	33282	65372	39292.5	80412.5	131604	114782	99319.5	75213.5	94855.5	74446	78781.5	44193.5	37614
HMDB0000564	PC(16:0/16:0)		31201.5	26695	40731.5	26689	26996	32906.5	23206	20461	26110.5	27830	27817.5		29472.5	28063.5	26489	28868.5	31245.5	27561	35419.5	32044	30369	25846	31870	30651	28089.5	28297	23135.5	25800		31818.5	34520	35799.5	37005.5	32331	32024	33362.5	28053	33158	35082.5	34955.5	33593	31460	31897.5	31804.5	34958	33544.5	33952.5
HMDB0000618	Pentose P		27455	27459.5	25718	27380	24168	26017.5	23806	41591	28856.5	24612	36823		29555.5	34550.5	33752.5	34852	26818	30761.5	29928.5	44097	27527	26673.5	23130.5	22254.5	30675.5	26610	26651	27466.5		28121.5	28442.5	27428.5	28928.5	27338	25808.5	27274	27935.5	35833	28059.5	29040.5	31076.5	27463.5	25116	21644	27625	26093.5	34098.5
HMDB0000619	Cholate		9811	10259.5	30911	9703	10411	11220	20487.5	20253	9412.5	9851.5	11716.5		9892	13295	11832	9755.5	12310.5	13527.5	11019.5	23502.5	12966.5	18942.5	10900	11960	13972.5	11338	10292	14317.5		8755	10138	9644	10081	12277.5	13704.5	19349	9196	10261.5	12605.5	9262.5	9612	13545.5	8511	12291	15230	11559.5	11340.5
HMDB0000625	Hexonic acid		9998.5	9512	11159.5	12233.5	9678.5	9691.5	25545.5	19501	17880.5	14206.5	18242		9305.5	13799	8655.5	9992.5	9939	11043.5	12584.5	11818.5	10206	10738.5	13073.5	11190	10787.5	12796	9257.5	10460.5		9125.5	9669	9823.5	9382.5	8778	10831.5	9895	11920.5	11163	9912.5	10846	10550	7880	8624	8411	9023.5	11522	9394.5
HMDB0000629	Chondroitin		2850.5	3707	3824	3906.5	3395	3684.5	4708	5312	4176.5	4594	5131		4202.5	4037.5	4156	3812.5	3880	3980	4148.5	3414	3549	4064	4855	3667.5	3647.5	5007	3884	4505		2788	3023	3422.5	3369.5	2986	4619.5	3740	3728.5	2991.5	3008.5	3450	3598.5	2851	3129	2569	3619.5	4080.5	3496.5
HMDB0000637	Chenodeoxycholic acid glycine conjugate		5190	4470	6072.5	4680	4839.5	4714.5	5094	5511.5	4872	6648	7039		4507.5	6391	5347	5662.5	4841.5	4980.5	6748	6588	6365.5	6400	6517.5	7709	5800	6700.5	4933.5	7378.5		4988	3706.5	3929.5	4485	4674.5	12596	5015.5	5230	5245	4710	4650.5	4516	4579	4085.5	4360.5	4716.5	10593.5	4400.5
HMDB0000638	Dodecanoic acid (FA12:0)		39066	40093.5	44396	42082	43934	47771	46841.5	52560.5	42064	47329	42945		39344.5	39010	42928	44497	36641	40647.5	42189.5	44545.5	48799.5	57165.5	40268.5	48165	44904.5	38309	48686	37768		64533	62758.5	56375.5	81344.5	52994	59226	50297	73492.5	76615	76028.5	60164	71880.5	66560	59804.5	61413.5	95402	46757.5	50805.5
HMDB0000641	Glutamine		1201851	1206157	2.24057e+06	1059071	970898	967891	309028	2679741	956171	1.01018e+06	1.06522e+06		1.09951e+06	1125567	1016388	1050195	867069	1173322	2.23806e+06	2068521	1126123	1.18706e+06	944575	1004898	1.1516e+06	1.20146e+06	1.17288e+06	1.15589e+06		971476	949828	982980	994086	1.50616e+06	971318	1571608	1.72024e+06	1651260	1.45635e+06	1.46983e+06	1559824	956582	946446	866800	760869	1.01339e+06	1.01518e+06
HMDB0000653	Cholesterol sulfate		17993	16876	19386	14695.5	16282.5	15482	16735	16495	18038	14797.5	16113		16121.5	17284.5	16525	15955.5	17494.5	18130	19693.5	17564	13885.5	15263	16058.5	17234	14235.5	16944.5	14421.5	18800.5		15901	16603	16876	18683.5	14660.5	16525.5	15007	15638	14980	19140.5	17686	16813.5	16245.5	19806.5	16618	17274.5	19491.5	15231.5
HMDB0000673	C18:2		79770.5	80318.5	81418.5	84350.5	72685	71531.5	288474	145460	200974	217707	80937		97999	98263	97578.5	109874	104196	95863.5	95277.5	136415	112294	106967	117830	266886	98121	87297	90151	98630		122103	118328	103070	190614	110409	386168	87645.5	134020	148786	128642	108618	115966	138745	145170	113344	204783	297133	122582
HMDB0000674	PA(16:0/16:0)		49931.5	47183.5	67930	44844	45739	64712.5	38284.5	31104	42776	46008	43186.5		47352.5	40888.5	46304	51100	41685.5	43340.5	44112.5	41931.5	51938.5	44427	47678	45964.5	42043.5	46349.5	38760.5	37446.5		55782.5	57161	51887	79382	53455.5	65518	53121.5	55805.5	68263.5	63826.5	55005	54079	54755.5	51035	49859.5	64041	50667.5	62358
HMDB0000695	4-Methyl-2-oxopentanoate		11760	12118.5	11873	13292	12633	11409.5	14226.5	14172	10958.5	13226	12753		11193	11672.5	11922.5	12613	11275	13814.5	12127	13702	12795	13004	11726.5	14242	12151	11612	14495.5	11734.5		11327	11252	10807.5	11974	13833.5	17513	13826	13835	12881.5	11820	11597.5	11836.5	11192.5	11639.5	11491.5	12670	13169.5	11721
HMDB0000696	Methionine		9376	9265	12343.5	8216	9177	8489	8272.5	12697	14116.5	9783	8868		9924	10433.5	8785	7876.5	7796	8103	10472.5	11449.5	11211.5	10659	9788.5	9472	9304	10179	9581	11427.5		7803.5	10025	9293.5	8477.5	9815.5	9193.5	9028	10164	8515	9325	10082	10858	8449.5	8737	8034	9282.5	9794.5	9213
HMDB0000707	4-Hydroxyphenylpyruvic acid		26802	27648.5	24477.5	25448	24594	26641.5	20858.5	23966	31943	27231	29814.5		26922	25133	24830	26212.5	22548	26075.5	21044.5	24274	30149	29410	22769.5	23303.5	27851	28788	31603	27464		22737	26145	29855.5	27439.5	21723.5	24685.5	26777.5	29924	29343.5	26838	27107	26862	25316	26994	23286	22711.5	23723	28404
HMDB0000714	Hippurate		5297	5566	6371	6111.5	7253	5091.5	4744	6535	5338	5401.5	7186.5		5422.5	7529.5	5396.5	5330	5257	5644.5	7561.5	7550	8429	7987.5	8236	7083.5	5542	6727	5228.5	6820		4051	4120.5	4044	4259	6012	8288.5	7768.5	8362.5	4567.5	4706	4445	4601.5	3956	3829	4000	4990	8114.5	4671
HMDB0000725	5-Aminolevulinic acid		429066	429026	464706	362999	402306	363013	152893	295524	235418	294180	290547		410708	419656	409936	392978	433097	455482	458368	412982	384878	420500	556310	426557	462556	531202	399730	453996		355514	396590	379872	356370	348724	366344	349782	420270	383046	361134	388488	367798	346368	354287	377840	380964	451334	459098
HMDB0000788	Orotidine		6726	7129.5	6949.5	7398	8373	8196	3778.5	5819	5442	6931	6307.5		6378.5	7363.5	6943.5	6491.5	7242	8882	9291	6465	6809	8937	10309.5	7881	8716.5	8818	7341.5	7573		7444.5	8088	7539.5	7619.5	8257.5	6460.5	6823	7240.5	8663	7374.5	7194.5	8361.5	6623.5	6394.5	7146	8738.5	6788	6905.5
HMDB0000806	C14:0		166287	153204	178429	164930	171217	184238	202292	212618	181260	175330	156354		180184	172045	182610	174988	168070	163988	177610	197756	184194	200274	163891	207510	187474	147884	214011	171970		277609	239116	208738	353662	170613	236392	193578	204498	272550	234937	212606	212788	230480	248360	219084	317140	188138	191500
HMDB0000812	Acetyl-Asp		5.13127e+06	5.14926e+06	5.74429e+06	4.36854e+06	4681965	4.29707e+06	1690915	3.57686e+06	2.76115e+06	3358407	3623121		4968665	5.21481e+06	4862953	4821513	5.31951e+06	5.38024e+06	5.58752e+06	5153457	4829271	5119611	6442977	5214640	5.51467e+06	6270071	4.75709e+06	5449651		4.357e+06	4864393	4.65287e+06	4.46252e+06	4082247	4483201	4.23169e+06	4.84962e+06	4.71289e+06	4509564	4.77879e+06	4606276	4257673	4339421	4.56687e+06	4625250	5343249	5541891
HMDB0000816	Phosphoglycolic acid		19567	19015	19486	19086	20421.5	20027	18143	20142	18989	18526	20672.5		19395.5	21817	19190.5	19308.5	19987.5	20817.5	19844.5	20594.5	20061.5	20150.5	19789	19764	20334.5	20844.5	19866	21919.5		18547.5	18537.5	19739	17761.5	21075.5	19051.5	19132	20768	18246	19072.5	17864.5	18162.5	18748.5	20194.5	18348.5	19680	20909.5	20753.5
HMDB0000833	N-Glycolylneuraminic acid		1848.5	2058.5	1852.5	1832.5	2043	1755	1880	2620	2365.5	2061.5	2536		2166.5	2020	1782.5	1986.5	1425.5	2014.5	2010	1921	2157.5	2077	2065.5	1918.5	1816.5	1612.5	2167.5	2019		1702	2356	2356.5	1934	2429.5	2237	1935	2551	2219	2828	2711	2514	2100.5	1941	2159.5	3138.5	2216	2536
HMDB0000870	Histamine		2441.5	2852	3572.5	3698.5	2467.5	2307	2884.5	6305.5	4453	3591	3738.5		2401	1837	2341	2417	2239.5	2493.5	3005.5	3383	2064	2307	2715	2657.5	2547	2235	2088.5	2197.5		2343	1846	2882	2096	2611.5	3052.5	2895	2521.5	2410.5	2452	2830	2387.5	2551	2677	1753.5	2390.5	2681.5	2989.5
HMDB0000881	Xanthurenic acid		2375	2218.5	2644	2256.5	2040	2075	2275.5	2847	2547	2275	2597		2241	2581.5	1768.5	2522	1549	2131	2604	2822	2528.5	2571	1885	2090.5	2660.5	2237	2419	2084		2293.5	1714	2042.5	2302	2157.5	2357	2448	2735	2402.5	2346	2565	2014	2203	1820	1844.5	2192	2104.5	2602
HMDB0000929	Tryptophan		20847.5	25254	47888.5	30536.5	24816	24437	29725	125032	41690	32695.5	27759.5		28752.5	27867.5	24983.5	23570.5	24457.5	22092.5	42289.5	44308	28113.5	33997	28760.5	27802.5	24391	27805	23004.5	21612.5		23039.5	24066	20203	18772.5	42240.5	36725.5	17846	30045	21858.5	17594.5	22925.5	22867.5	20921	23647.5	22914.5	24006	27938.5	24134
HMDB0000939	S-Adenosylhomocysteine		5606	5837.5	5637.5	5730	5853.5	5495	6027	7825.5	6663	5142	6563.5		6857.5	7051.5	6331	6651.5	6313.5	8122.5	10074.5	7364.5	6792	6601	6849.5	5777.5	7312	9699	7161	6920		4855.5	5815.5	5224	5696	6252.5	6618.5	6091	7424.5	7356	5522	6446	6528	5330	5150.5	5029.5	5475	6261.5	6987.5
HMDB0000951	Taurochenodesoxycholic acid		3647	3449.5	6169.5	3447.5	3390.5	3907	4125	4216.5	3838	3519	4222.5		3868.5	4573	3378.5	3891.5	3427	3683.5	7511.5	6311	4143	4445	3867.5	4162.5	3977.5	4944.5	3228	4697		3144	3818.5	3114	3805	4359.5	5158.5	3967	4489.5	3341	4102.5	3213	3610	2887.5	3315.5	2628	3637.5	5467	3459
HMDB0000962	Lipoamide		3769.5	3588	3018.5	3204	3562	3168	4064.5	4941	3550	4135	3980.5		3770.5	4012	3568	3458.5	3488	3002	3211	3876.5	3784	3502.5	3559.5	3640	4103.5	3491	3601	4017.5		3696	3346.5	3779	3491.5	3362	3544.5	3524	7514.5	4614	4268.5	3488	5569.5	3751	3698.5	3593	3488	3987	4280.5
HMDB0000968	Hexose bisP		41560.5	41289	39733.5	45657.5	41024	41188	14143	53811.5	30903.5	62042.5	67087.5		36723	31916	24103.5	26227	18676	38475	33807.5	35946	57581.5	37141	33356	38407	51468	54259.5	50357	35485.5		39380	44130	56568	23795	34312	13176	30891	17559	46260.5	58516.5	64082	66254.5	31007.5	29307.5	27738	16061.5	11401	13432
HMDB0000985	Dihydrolipoamide		1711	2010.5	1949	1704	1688	2332	1657	3003.5	2215.5	1993.5	1911.5		1529	1693.5	1654.5	1587.5	1467.5	1501.5	1536.5	1508	2301	2319	1344.5	1467.5	2152	1517	1609	1672.5		2243.5	1620	2158	1727	2912	2148.5	2389	1855	2451.5	3715	2617.5	3035	2417	1938.5	1849.5	4174	1910	1716
HMDB0001000	dUDP		6992	7679.5	7167.5	8275.5	8751	7302.5	7740	9735.5	10719	8499.5	7487.5		7459.5	7643	7612	8221.5	7160.5	7682	7558	8483.5	7483.5	8490.5	7250	7245.5	8066.5	7910.5	8841.5	9031.5		8292.5	7599	8151	7781.5	8191	8523	8053	8044.5	7163.5	7071.5	7160	7556.5	7593	8509.5	7901.5	7331.5	7471.5	8037.5
HMDB0001008	Biliverdin		2151	1938	2250	2055.5	2140.5	2151.5	2043.5	2289.5	2522.5	2554	2652		1730.5	2344.5	2325.5	2062	2127	2071	2148.5	2201.5	2382.5	2514.5	2281	2197.5	2255.5	2305	1824	2032.5		2398	2174	2728	2363.5	3096	2679.5	1963	2546.5	2885	2965	2563	2908.5	3089	2039.5	2334.5	3318.5	2422.5	2237
HMDB0001014	4-Imidazolone-5-propionic acid		2602.5	2146	2607.5	2565	2957.5	2339.5	5524.5	5015	6557.5	2808.5	3383		2843	2238.5	2661.5	2561	2821.5	2329.5	2748	2464.5	2347	2820.5	2651.5	2780	2562.5	2764	2833.5	2466		2256.5	2461	2421.5	2446	3156	2616	2620.5	2412	2317.5	2568	2246.5	2358	2293.5	2621	2692.5	2286.5	2478.5	3106.5
HMDB0001016	D-4''-Phosphopantothenate		2592.5	2166	2654.5	2526.5	2345.5	2282.5	2085.5	3180.5	2317	2092	2176		2061.5	2165.5	2063	2202	2230	2222.5	2492	2286	2667.5	2493	2557	2253.5	2628.5	2221	2113	1606.5		2201.5	2183.5	2021	2001.5	2329.5	2449	2812.5	2689	2669	3256.5	2597.5	2958.5	2554.5	1996	2110	2973	1788	2511.5
HMDB0001031	Deoxyribose 5-phosphate		2779	2628	3068	2707	2877.5	2485	1930.5	2667	2225	2090	2779		2333.5	2530	2426.5	2609	2522.5	2788.5	2748.5	2793.5	2712	2972	3407.5	2191.5	2876	2878.5	3181.5	2752		2739.5	2673.5	2928	2602	2027	2448.5	2923.5	2920	2541.5	2494	2369.5	2324.5	2808	2065	2594.5	3370.5	2640	3379.5
HMDB0001032	Dehydroepiandrosterone sulfate		2247.5	1737	2463	2270	2548.5	2676.5	2166.5	2677.5	2188	4702	2768.5		1895	2934	2235.5	3450	2055	2341	2147	2223	2897	3509	3397.5	6413.5	2245.5	2384	2545.5	1909		3005	3051	2499.5	3184	2569.5	14695.5	3079.5	3365.5	3481	3773	2674.5	3309	2783.5	2223.5	2399.5	4278.5	6904	2275
HMDB0001043	Arachidonic acid		3.68773e+06	4139573	3908556	4.00014e+06	3855672	3743681	1.93097e+06	3570422	3.3391e+06	3.27988e+06	3.85438e+06		4898739	4931122	5138066	4.51744e+06	4306743	4165912	4330694	5202137	4667314	4.75569e+06	4491382	4548885	4.55141e+06	4.75447e+06	5.32409e+06	4464020		4402547	4.11337e+06	4052549	4203441	4361771	5312032	4246089	5.05595e+06	4.20059e+06	3.94032e+06	4272710	4.47795e+06	4.23274e+06	4097616	3.71862e+06	3966444	5278602	5.43758e+06
HMDB0001049	gamma-Glutamylcysteine		5115	5088	4174	5462.5	4832	5337.5	6430.5	8034	6047.5	5606	5082.5		4819	5138.5	5138	4787.5	4762.5	5839	5378	5895	4588	5887	5269	5780.5	5412	6130	5601.5	4600		4507.5	5106.5	5113	4036.5	4168.5	6241	4404	4545.5	4729	3880.5	3787.5	5033.5	3976.5	4276.5	4021.5	4685	5455.5	5190.5
HMDB0001052	(S)-3-Hydroxyisobutyryl-CoA		2921	2980.5	3350.5	2570	3115	3170	2713	3101.5	2897	3110.5	3098.5		2754.5	3005.5	2717.5	2916.5	2559	2757	3028	2890.5	2525.5	2975.5	2587.5	2953	2616	2949.5	2195	3227		2741.5	2851.5	3080.5	2574	2295	2602	2916	2978.5	2360.5	2880.5	3111	2812.5	2474	2755	2699.5	2617	2883	2710
HMDB0001066	S-Lactoylglutathione		3386.5	3193.5	3096	3912.5	2690.5	3449.5	5036	7248	6230.5	5036	7083.5		3043	3655.5	3368.5	2926	2978	2954	3695.5	2972	3144	3484.5	2975.5	3339	4277	3570.5	3052.5	3282		2981	3190	3250.5	2386	2657	3978	3176	3245.5	2776	3345.5	2794	3001.5	2495	3058.5	2518	3509	3567.5	3436.5
HMDB0001067	N-Acetylaspartylglutamic acid/9-Hydroxybenzo[a]pyrene-4,5-oxide		50274	61882	54131.5	56375.5	49521	50076	17523	41028	27880.5	57031.5	49121.5		63563.5	52578.5	49141.5	48006.5	44687	54727.5	52835	65548.5	69654	64469.5	44731.5	52654	68095.5	74101.5	77369.5	43921		60856.5	57104.5	80017.5	63216.5	65669	55426	48240	43668	74650.5	59389	66833	68514.5	63723.5	56834.5	48360.5	45240	46823	48158
HMDB0001085	Leukotriene B4		3514.5	4119	3278	4040.5	4074	4171.5	4090	4383	3470	4025.5	4170		4117.5	3730	3420	3816	3442	3804.5	3318	4005.5	4606.5	5066.5	4471	3717	3870	2814	3873	2945.5		5095.5	4989	5242.5	5595.5	5625	4234.5	3820.5	5396	6062.5	7691.5	5249	7039	5157	4402	4624	9934	3471.5	4090.5
HMDB0001096	Carbamoyl phosphate		8757	7562	8151.5	9018	9057.5	8312.5	8859.5	8916	8627.5	9142	8015.5		7769.5	8324	8924	7950.5	7942	7741	8958	8581	7741	8814	7595.5	8817	7623	8827.5	9015.5	8902.5		7894	8267	7887	7593	9155.5	9691.5	8687.5	8745.5	8422.5	8057.5	8088.5	7892	7792	9281	8541	7617.5	8691.5	8644
HMDB0001123	Anthranilate/Aspartate semialdehyde		5529.5	5610.5	5042.5	5395.5	6358.5	6276	6447.5	6243	5782.5	6180.5	5871.5		6139	5927.5	6551	6114.5	6132.5	6546	6090.5	5963	6068	6294	6090	5515	6504	5902.5	6282	5838.5		6043	6173	5916	5875	7024.5	7546	5569	5855.5	5184	6201	6443	6339.5	5974	5690	4192	5457	6674.5	6110
HMDB0001138	Acetyl-Glu		23043	21442.5	27597.5	19803.5	21910.5	18965.5	30110	53135.5	36923.5	42248	47721.5		23664	24576.5	20109	23152	23153.5	21922	27689	26236	22366	26140.5	28128	22123	24393.5	25993.5	24092.5	24290.5		21047	23977	22775	20059.5	20464.5	25584	24449.5	25849	24766.5	20535.5	24591.5	25343.5	19433.5	21154	21803	20230	25054.5	25555.5
HMDB0001139	Prostaglandin F2a/Levomethadyl Acetate		6328.5	6386	6274.5	7202	5757	5915.5	19115	13930	18510.5	6677.5	7637.5		6497.5	6017.5	7551	6713.5	6071.5	6304	5569.5	8487.5	6239	5817.5	5369	5222	6095.5	4734.5	6830.5	5561		7365.5	6840.5	6125	7772	6773.5	7929	6942	8380	7656.5	6312.5	6752.5	6612.5	6608.5	6775.5	5288	8542.5	6015	7347
HMDB0001167	Propenoic acid C3:1		20789.5	22795	22638.5	21283	23017.5	20036	11366.5	19567.5	19432	21795	21816		20184.5	18914	21276.5	22357.5	22368	21401	19031.5	19437	21749	24573.5	24999.5	21370.5	24319.5	23614	19220	21389.5		20890.5	23219	23910.5	21149	22389	21700.5	19051	23488.5	25735.5	27298.5	25017	27472.5	25451	19855	21724.5	29217.5	24113	24113
HMDB0001173	5''-Methylthioadenosine		3398.5	2965.5	5103.5	5643.5	3349	3387	2173	5753.5	3100	2860	3320.5		3387	3456.5	4275.5	3817.5	3116.5	4031.5	6106.5	9226.5	3214.5	3754.5	3038.5	3115	3819	3630	3731.5	3777		3701.5	3046.5	3149.5	3289.5	6107	4454.5	5402.5	5745	5611	4187	3808.5	5167.5	3072	2964	2642.5	3296	3339	3617
HMDB0001178	ADP-ribose		58424	57326.5	53894.5	64887.5	73161.5	56568.5	30829	52548.5	54950	68032	73772		57048	68314.5	50179.5	50878	70932	61714.5	65986.5	75839.5	66946	52044	69109	57105.5	69963	60743.5	66955.5	70000		60077	70345	72082	53530.5	52629.5	35847	49983.5	34424.5	54075	65363	51768	62400	61020	48060.5	64061.5	59745.5	47467	48007
HMDB0001190	Indoleacetaldehyde		2530	2796	3025	3332	2528.5	2311.5	3935	5918.5	3533	3467	3233		2324.5	2979.5	2366	2928.5	2398	2556	2724	3035	3086	2848.5	2869.5	3005.5	2166.5	2625	2477.5	2361		2388	2082	2287.5	2469	3094.5	3487	2637.5	2782	2991.5	2996	2441	2917	2422.5	1985	1911	4170	3220.5	3539.5
HMDB0001201	GDP		71978	55636	64794	67661	70988.5	62206	26352	45286.5	51240	68284	61327.5		71414.5	66620.5	65465.5	45487.5	68526.5	73631	63901.5	61214	65594.5	51016.5	60490	58727	70394	70989	60069	59125.5		72159.5	90813.5	90348	47672	70762.5	26079	47343.5	29615.5	62472.5	78692	84480	87542.5	76559	71048	81885.5	64174	35373	40795
HMDB0001206	Acetyl-CoA		7928.5	6896.5	7576.5	5854.5	5814	6962	4351.5	5571	6483.5	6627.5	7791		7187	7498.5	6035	7068.5	8077	8173.5	8036	7024	6978	7053	7130	7471	6816	8306	6263	8255		6928.5	7350	8167	5912.5	5875	5164.5	6474	4394.5	7256.5	8440.5	9033.5	8155.5	6692.5	7848	6684.5	6610.5	7053	4481.5
HMDB0001229	Dopaquinone		2005	1710.5	2075.5	2403	2131	2318.5	2210.5	2715.5	2273	2276	2450.5		1456.5	2915	1732.5	2011	1526	1998.5	2104.5	2216	2177.5	2306	2309	2157	2339.5	2327.5	2063	2283		1704	1839.5	1578.5	2243.5	2434.5	3587.5	2253.5	2358.5	2075.5	2514	1678	2138	2244	1684.5	1667	2061	2825.5	2302.5
HMDB0001231	27-Deoxy-5b-cyprinol		2772.5	2419.5	2987	2604	2775.5	2541	2392	2555.5	2730.5	3361	2634.5		2481	2312.5	3028	3087.5	2716	2632.5	2750	2452.5	2363	4054.5	3364	3183.5	2403.5	2594.5	2396.5	3234		3105.5	2710.5	2616.5	2956	2794.5	3697.5	2242	2818.5	2955.5	3065	2926.5	2733.5	2847.5	2992.5	2942	3103.5	3136	2847.5
HMDB0001241	2-Aminomuconic acid		32048.5	32428	36556	29919.5	32340	28448.5	13013	25526.5	18797.5	23802	24571		32794.5	35107.5	32280	31094	35023	36585.5	36579	34357	34118.5	32782.5	45100.5	34423.5	36458	44564.5	30924.5	38003		27820.5	31675	31008	29808	28750.5	30219.5	27445	32225.5	34487	29151	33990.5	31532.5	29004	29248.5	29947	29939	37305.5	38328.5
HMDB0001248	FAD (ox)		8507.5	7761	8820.5	8232.5	8265	7544.5	4908	6658.5	7394.5	8893	8352		8566.5	8497.5	7817.5	6600.5	8587.5	8696	8480	8903	8414	7470.5	7454.5	8085	8605.5	9202	8266	8438		7877.5	8622	9375	7439.5	7921.5	5678.5	7426.5	5452.5	7471.5	8375.5	9358.5	8526	8173.5	8119	7494	7742.5	6984	6029.5
HMDB0001253	5,6-Dihydroxyindole-2-carboxylic acid		3345.5	3139	4286.5	2791	3156.5	3149	2861	6149.5	3203.5	2653	4865.5		3757.5	3131.5	3107.5	3121	2281.5	2902	3612.5	4084.5	3822.5	3672	3231	3894.5	3213.5	3216	2395.5	2641		3778	4005.5	5221.5	2817.5	2438	3182	3404.5	2898.5	2493	4666.5	4365	4109.5	3036	2842	2249	3943	2763.5	3996.5
HMDB0001254	Hexosamine P		5979	5919.5	5268.5	7063	6571.5	6052	6588	9425	7178	5768	7278		6539	6715	6003.5	6773	6613.5	6838.5	6988.5	7663	7132.5	7233	6395.5	6696.5	7161.5	6727	7562	7079.5		5959.5	6880.5	6447	6238	6586	6176.5	7153	7397	6523	6943.5	6711.5	6073.5	5887.5	6587.5	6126	5728.5	5646	7079
HMDB0001261	Coproporphyrinogen III		1772	2311.5	1908.5	1678	1912.5	1737.5	1626	2398	1563	2087	2150		2242.5	1874	1496.5	1831.5	2036	2023	1925	1619	2274	2681	1889.5	2060.5	2130.5	2297.5	1588.5	1712		1550.5	2509	2040	1965.5	2126.5	2528	1909	1955	2396	2775.5	2131	2708.5	2045	1824.5	2077	3459.5	2177.5	1932.5
HMDB0001273	GTP		18703	15388.5	18039.5	14788.5	16083	17217	6786.5	11304	12576	17186.5	17679.5		18059.5	17635.5	15853	12435	16792	18450	17175.5	16770	21296.5	14613	18007.5	17616	20366.5	21234	16982.5	17844.5		22805	26708.5	25578	13018	21217	10096	14455	8917	20223	26296.5	26490	26315	21328	19403	19901.5	18215	11954.5	11490
HMDB0001278	Presqualene diphosphate		2997	3230	4110.5	3118.5	3177.5	2840	4366	4056.5	3368	2991.5	3185		3196.5	3130.5	2916.5	2831.5	3362.5	4063.5	3530.5	3544	3259	4149	3513	3223	3519.5	3079	3510	3650.5		3310	3519	2824	4174.5	3634.5	3982.5	3798	3639	3685.5	3756.5	3362	3945.5	3569.5	2641	3380.5	3939	3267.5	4033
HMDB0001321	D-Erythrose 4-phosphate		43841.5	42638	40277	41893.5	43125	45663	43799.5	45948	41819.5	42295	43510.5		42678.5	44352	41954.5	43485	41069	41639.5	42108.5	44813.5	45858	42818	40896	42369	44624	41597.5	43736.5	41915.5		42592.5	44235	42355	42156	47571.5	42771.5	42421	43480	43852.5	42554	42025.5	42469	41621.5	43220	41943	43933	40961	41181.5
HMDB0001337	Leukotriene A4		5275	6054	5542	4946	5362	5351	5526.5	5368	5282.5	5619.5	5193		5321	4371.5	4747.5	5448.5	5494	4917.5	4718.5	5499	5858.5	6574	5646.5	5191.5	5026	4593	5494.5	4610		6716	6210.5	6305.5	6361	7266.5	6802	5408	6368.5	7080	9512	7234	8678.5	6031.5	5118.5	5877	11597	5481	5198
HMDB0001358	Retinal		24672	26941	26313	22019.5	28248.5	26491.5	29042	23658.5	22705.5	23312	22310		26915.5	29754	31094	25608.5	23785.5	31355.5	27695	27505	25374	30944.5	28141.5	25349	29633.5	29502	30531	29722		23926.5	27514	26237.5	24657	29618.5	33416.5	27782	24248.5	25404	27217	28353	32435	28155	28624	27883.5	26015.5	24334	29056
HMDB0001368	Mercaptopyruvic acid		8864	8809.5	9483.5	8675.5	9565	9085.5	9352.5	9091	8907.5	12118.5	10498		8596	10329.5	8290.5	10304	7301.5	8868	11371.5	9462	11249.5	12152.5	10291	11908	10427	10769.5	9002.5	11190.5		8160.5	7585.5	8533.5	7838.5	7170.5	23216	10021.5	10330	7399	6877.5	7594	8998.5	6900.5	7531	7692	7204	12462.5	8644
HMDB0001373	Dephospho-CoA		4721	5450.5	5446	5157.5	5002	4474.5	3417	7419.5	6242.5	4191	5507		5831	7314	5548	5368.5	6522	6389.5	7268	6271.5	5115.5	5983	6427.5	6431	6936	6930.5	4686.5	6085		4888.5	6275	4748.5	4703	5870	4721	5126	4024	5341	4409.5	5926	6140	4986.5	5598	5053.5	5457.5	6711	5912.5
HMDB0001388	Alpha-Linolenic acid		9984.5	9621	10894	9777	10085	10214	19539	16356	20416.5	21574	9998		14418.5	13689	12726.5	14779	18617	12791	12117	14156.5	23836	24289	23924.5	31884.5	15283.5	13075.5	17604	12284.5		13963	12974.5	12990.5	18304	12328.5	37145	10220.5	15493	14331.5	14126.5	11522.5	14314	15772	14804	12044.5	22558	24930.5	12571
HMDB0001397	GMP		155985	154009	149564	138360	165688	157096	91957.5	138824	138381	127950	149019		136566	147784	150331	139922	150456	154038	155913	164139	135938	147988	145344	128774	156087	160298	122171	156018		152332	178972	163797	143686	156644	124941	146427	134570	151990	138447	157174	173532	152666	155876	157572	138614	128188	149346
HMDB0001406	Nicotinamide		9911	8897.5	9574	8769.5	10238.5	9345	8021.5	9758	8805	9830	9372		8254	9672.5	9445.5	10361	9190.5	9431	8921.5	11824.5	10593.5	10277	9344.5	8055.5	9383	9298.5	9329.5	9445		8135.5	9912	9780	8742.5	10120.5	11108	9447.5	11115.5	9798.5	10406.5	9740.5	10281	8302	8162.5	8335	10359.5	9651	10674.5
HMDB0001409	dUMP/Glycineamideribotide		5149.5	6158.5	6567	5684.5	5992	5414.5	6249.5	7676.5	6522.5	6652.5	6669.5		5649.5	6303.5	5815	6098	5593.5	5798.5	7029.5	6407	5928	6496	5917	6679.5	6360	5800.5	7445	6283		5261.5	5152.5	5807.5	5643	6180	6535	5513.5	5960	6484.5	5172.5	6118.5	6137.5	5655	5749.5	6099	5480.5	6133	6478.5
HMDB0001413	CDP-choline		8938.5	10795	10185.5	10416	10132.5	9316.5	7020	13119.5	10753.5	11542.5	10314.5		9955	11005	10151.5	10213	9835.5	10783.5	11066.5	10434.5	9867.5	11731	9679.5	10384	10132	11489.5	11417	10216.5		10060.5	10636	10687.5	10004	9869	10802	9777.5	10918.5	10268.5	9219	9729	10506.5	9719.5	10105.5	9721.5	10374.5	10592.5	11217
HMDB0001416	Pantetheine 4''-phosphate		3772	3531.5	4584.5	3657.5	3675	3437	3918.5	5980	4711	3280	4557.5		4461.5	4702	5212.5	4606.5	4393	3860.5	5492	5062	4442.5	4450.5	3838	4829	4749.5	4971.5	4092	4815		4303.5	3855	3792	4081.5	4242.5	4519.5	4051	4589.5	4629	3947.5	4297	4774.5	3967	4154.5	3791.5	4258	5077.5	4447
HMDB0001419	24-Hydroxycholesterol		5598	5621	6724	5575	5331.5	5260.5	6375	6090	5590.5	5643	5947		5270.5	5587	5311.5	5814.5	5856.5	5151.5	5678.5	5465	5663.5	5752	6393	5977.5	5192	5586.5	5445	5723.5		4638.5	4486	5398	5311	5370.5	6040	5599.5	5816.5	5351	5166.5	5349	4948.5	5573.5	5332.5	4656	5558.5	5846.5	5659
HMDB0001423	Coenzyme A		12555.5	10987.5	11373.5	12116	12628	10912.5	6113	8741.5	9880	10790	11027.5		12960	11440.5	11753.5	9825	13014.5	13294	12604.5	12449.5	12149	10610	11901	11074.5	12738.5	14311.5	10862	11126.5		13651	15697.5	15855.5	8915	11664	7787	9507	6712	12412	12589	13967.5	15827	13488.5	11416.5	12256	11438.5	8879.5	8207
HMDB0001439	Phosphoribosyl formamidocarboxamide		31889	31338.5	33800.5	28263	29247	26582.5	10785.5	21225	18305	20896.5	23041.5		33366.5	31899	30360	31965	35070.5	32073.5	32754.5	33152.5	29514	33817.5	37830	35952.5	31907.5	34164	30892.5	33942		23752	28218	26742	26837	25387	32363.5	29056	31206.5	27214.5	27922.5	25502.5	28785.5	26255.5	26102	27102.5	27096.5	32573.5	31254
HMDB0001449	Allopregnanolone		2008.5	1921.5	2248	2003	1932.5	1871	1647.5	1985	1765.5	1638.5	1817		1939.5	1850.5	1599	1848	1794	1697.5	1722	1862.5	1818.5	2075.5	1757	1905.5	2033	1922	2076	1909.5		1777.5	1904.5	1829.5	2181.5	1635.5	2331	2038	1995	1778.5	1913	1935	1676	1945	1715	2004.5	2121	1751	1993
HMDB0001457	5-b-Cholestane-3a ,7a ,12a-triol		2270	2881.5	3207	3055.5	2819.5	2951	4953	2838.5	3038	3111	2583		2928.5	2929	2624.5	3326.5	2906.5	3005.5	3182	3409.5	2693.5	2910	2988.5	2659.5	2904.5	2720.5	3390.5	2827.5		2864	2683.5	3176	3178	2950.5	4186.5	3236.5	3109	3374.5	3161	2751	2959.5	2904	2597	3341	3646.5	2994	3107.5
HMDB0001476	3-Hydroxyanthranilic acid		11389	12877	11498.5	11816	10827	11759.5	9987	11850.5	8855.5	10127	10410		10618	11292	11325	12237.5	11456	12179	12729	12321	11565	12963.5	13236	12626.5	12663	12199	11559	11436.5		9915.5	10782.5	9879.5	9896.5	10084	13903.5	9858	13230	11161	10750	9076	10293.5	9813	9041.5	9230	11570	11643	11944
HMDB0001487	NADH (red)		22687.5	23961	34149.5	14517.5	20235	34272	17401.5	45484	42916	28709	53481		23253.5	25872.5	21830	25540	21923.5	26048	22298	28697	21146.5	19781.5	24380.5	19464.5	25299.5	27763.5	21342.5	21936		22102	20293	22122.5	19815.5	22841.5	20357	22522.5	16033	27467.5	26052.5	26887	28989	18168	29589	17039.5	23558.5	30330	20112.5
HMDB0001488	Nicotinate		5568	6212.5	5991	6516.5	5742	5774.5	5814.5	6178.5	5347	6365.5	6342.5		5893.5	6676.5	5934	5398	5742	6090	6917.5	6566	6875	6149	5666.5	5984	6170	5400.5	6551.5	5623.5		4883	6334.5	5622	5917.5	5814.5	6575	5951	7012	5543.5	6611.5	5817.5	6016.5	5796	5809.5	5245	6046.5	6177	6066
HMDB0001491	Pyridoxal 5''-phosphate		3437.5	2848.5	3727	2707.5	2782	3781	3018.5	2636.5	2332.5	2883	3344		3107.5	3209	2839	3608	3118.5	2956.5	3012	3395.5	3368.5	3246	2931	3467.5	3555.5	3374.5	3592.5	2741.5		3539	3042.5	3300.5	3248	3315	3464.5	3005.5	3238	4051.5	4025	2576	3329	3176.5	3004	2994	3818	2465.5	3145.5
HMDB0001514	Hexosamine/7-Aminomethyl-7-carbaguanine		2219	2543.5	2554.5	2500	2858.5	2278	2478.5	2399.5	2775	2536.5	2767.5		3002	5952.5	3216	2748.5	2912	3544	2628.5	2205	3045.5	3175.5	2739.5	2720.5	2752	3045	2522	2747.5		2429	2368	2320.5	2176.5	2768	3231.5	2535	2854	2579	2890	2821.5	3303.5	2574	2300.5	2407.5	2486	2869	2513.5
HMDB0001520	FMN (ox)		4834.5	4454.5	4401	4076	3962.5	4163	3076	4990.5	3935.5	3749.5	4105.5		4115	5185.5	4292	4482	3861.5	5057	4388.5	5064.5	4440.5	4998.5	4095.5	4020	4970.5	4878	3969	4791		4408	5237	4232	4624	4197	4525	4955	4596	4582.5	4658	3959	4680	4658	4727	4574	4878.5	4552.5	3969.5
HMDB0001527	3-(Methylthio)propionic acid		8013.5	8946	7160	8342.5	8378.5	8209	9097.5	8122	8697.5	8431.5	8902.5		9047.5	9005.5	8003.5	8129	8640.5	9716	8037	8696.5	9335	8541	8854.5	8759	8487.5	7463.5	7630.5	9133.5		8243	9034	9039	9520	8608.5	9002	8443	7780.5	7986	8252.5	9042.5	9211	9735.5	9193.5	7688.5	9577	8485	8660.5
HMDB0001545	Pyridoxal		4096	3964.5	3900	4251	3002	3887.5	3168	3990.5	3572	3575	3545.5		3744	3630	3911.5	3383	3694	3041	4563.5	4316	3973	4044	4117.5	4195	4335.5	3329.5	4069	3924		3736	3637.5	3274	3288	4749	4734	3197	3681	3683	4004	3620.5	3429.5	2993	3222	3227.5	2940.5	3925	3919.5
HMDB0001546	CDP		7074.5	5232.5	6856.5	5541.5	6532	6236.5	4071.5	5453	5772.5	6315.5	5580		6034	5476.5	5373.5	5010.5	5950	6698	6666	6750	7104.5	6210.5	6867	6598.5	7339.5	7612.5	6297.5	7067.5		5889.5	7047	7384	5026.5	5616.5	4910	6091.5	5971.5	5881	6538.5	6657.5	6352.5	5910.5	5900.5	5704	4678.5	4641	5193
HMDB0001551	Palmitaldehyde		9907	8640	9308.5	8371.5	9163.5	9616	15626	8966	9618	7876	8267.5		11306	8373.5	9620.5	9530.5	9581	9962.5	9919.5	10960	9560.5	10296.5	10623.5	8816	10422.5	9359.5	10119.5	8891		7847.5	9282.5	9121	8038	9871.5	7415.5	10015	10301.5	8357	8396.5	9218	9530	7439	10627	8733.5	7515	8322.5	10284.5
HMDB0001552	Formylanthranilic acid/2-Oxoglutaramate		10805.5	10107	10247.5	10128.5	10941.5	10725.5	10642.5	12204.5	11153.5	10969	10562		11063	11690.5	9773.5	11248	10027.5	11388.5	11760	11954.5	12123.5	11613	10312.5	10943.5	10692	11818	11201.5	12081		11021	10291.5	10057.5	9513.5	13018	12982	10604.5	12981	9638.5	11479	10538.5	11242	10211.5	10535	9744.5	10090	11808	10703
HMDB0001554	Xanthylic acid		5609	4750.5	5215.5	5445	5241.5	4889.5	5013	5691.5	4941.5	5124.5	5653		4800	5205	4490.5	4654.5	5001.5	5233.5	5285	5681	5523.5	6172	4665	4627.5	5319	4985.5	5773.5	5454.5		5043.5	4868.5	5561	4944.5	4669	5628.5	4806	5018	5061	5043	5137.5	6113	4939	4762.5	4770	4680	5286	5059
HMDB0001564	CDP-ethanolamine		41653.5	42846.5	38328	38855	41990	40427.5	31075.5	59945.5	50041.5	47291.5	44822		42381.5	42783.5	41143	41348.5	42344.5	48208.5	44278	44170.5	41917	45106.5	43375	39889.5	46625	51311	46807	45300		42836.5	44556.5	44664	41612.5	40805	40422.5	38189	36744.5	39011.5	35006	38323.5	40229.5	37755.5	41618.5	36753	39121	39283.5	39231
HMDB0001565	Choline-P/7-Methyl-2-hydroxy-6-oxoocta-2,4-dienoate		4086.5	4043.5	3767.5	4257.5	5138	4335.5	4023.5	4467.5	3683	4429.5	3241		4484	4450.5	4353.5	4619	4559	4433	4444.5	4923	3673.5	5015.5	4704.5	4510	4775.5	3393.5	5231.5	5316		4583	5151.5	4625.5	4105	4842.5	4858	4010	5192.5	5185	5752	3990.5	4721	4994	4423	3849.5	4816.5	3885	4683.5
HMDB0001830	Progesterone		2721.5	2756	2650	2721.5	2681.5	2841.5	3326	3608	2424	2404	3198		2856.5	2664.5	2692	2943	2376.5	2917	3411.5	2985.5	2911.5	3037.5	2765.5	2762	2862	2612	2700	2822.5		2411.5	3238	2775	3663.5	2984	2996	3447.5	3893	3771	3324.5	2867	3523	2864.5	3150	2831	3739.5	2971	3101.5
HMDB0001851	L-Arabitol		3370.5	3873	2559.5	3317.5	3551	2915.5	5012.5	5400	5112	3504.5	5280.5		4073.5	3312.5	3636	3139.5	3451	3946.5	4451.5	3854.5	3537	4104	3480.5	4338	3947.5	3976	3580.5	3720.5		2611.5	3027	2908.5	3230	3410.5	3340.5	3535.5	3987	3580.5	3336	3420.5	3235	2282.5	2947	2718	2800.5	3487.5	3245.5
HMDB0001852	All-trans-retinoic acid		11254.5	12804.5	11168	11526	13416.5	14040.5	12772.5	13575.5	11339	13240.5	12762.5		9855	9721	9936.5	11414.5	10866	11347.5	8389	7907	12525	16274	10623.5	9224.5	11252.5	8920	8675.5	9103		14778	13844.5	14636.5	15989.5	18475	14223.5	13956.5	16716	18915	25590.5	16760.5	26586	18185	12996	13181.5	34049	13182.5	11488.5
HMDB0001870	Benzoate/Oxobutanoic acid		38560	41029.5	35802	39494	45836	39458.5	37059	42021.5	36780	41397	40148.5		35187	37507	37769.5	38524.5	37925.5	38101.5	35426.5	36587	40746.5	43772	40636	36255	38355.5	38321.5	36745	36411.5		35247.5	36729	35424	36964	51688	49951.5	37953	48786.5	43999.5	49649.5	41417.5	50100.5	38197	35343.5	37181.5	61944.5	43183	38055.5
HMDB0001903	Calcitriol		3851	3674	3729.5	4137.5	3412.5	3660.5	3331	4050	3707.5	3238	3352		3469	3911.5	3379	4556	3346.5	3116	3836	3385	3584	4215	3478.5	4098	3598	3730.5	4501	3343		4603	3882	3555	4893	3616	5081.5	3856.5	4574.5	4688	4112	3795.5	3446.5	4220	3990	4559	5354.5	4278.5	4209
HMDB0001919	Famotidine		2432	2371.5	2966.5	2326.5	2314	2201.5	2407.5	4538	3107.5	2644	2793.5		2570.5	2390	2498	2493	2393.5	2067	2717.5	2823	2447.5	2808.5	2455	2662.5	2780.5	2322.5	2530.5	2623.5		2176	2067	2624.5	2533.5	2341	2841	2911.5	3166.5	3231.5	2512	2478	2668.5	2224.5	2006	2147.5	2380	3324.5	2543
HMDB0001993	7a-Hydroxy-cholestene-3-one		6469.5	7174.5	6477	6844	6550.5	6771	8183	6127.5	6406	7374.5	6695.5		6569.5	6140	6392	7144	6289.5	5269	6594	7089	6794.5	6372	6717.5	6335	6030	6754.5	6739.5	6782		7712	5929	6164.5	10976.5	6722.5	7516	6313	6930.5	7189	7347	6331.5	6059	7646	5937.5	6106	7733	7038.5	6236.5
HMDB0001999	Eicosapentaenoic acid		14498.5	14349.5	13180.5	14959	13425	14760.5	16871.5	16427.5	17055	12771	15645		13388	14265.5	14454.5	15786	14403.5	14943.5	11018.5	15180	16040	18147	12198	14434	14629	12478.5	12833.5	11515		14818	15617.5	17646	16145.5	17970	16856	14346	19443	18530	21629	18964	22341	18644.5	13082.5	13664.5	27770	18127	17155
HMDB0002012	Ubiquinone-1		1467	1947.5	2263	1911	1634.5	2156	1961.5	2127.5	2093	1971	2102		1985	2275	1988.5	1836.5	1540	1776.5	2091	2344	2021	2003	1973.5	1701.5	1992.5	1710.5	1833.5	1815.5		2188.5	1944.5	2216.5	1862.5	2532	2398.5	2319.5	2471.5	2559.5	2578	1799.5	1917	2656	1774	2266.5	2624	2099	1790.5
HMDB0002092	Itaconate		21696.5	22489	24003.5	22147	23705.5	20357	19301.5	20948	22384	28555.5	30972.5		23583.5	24283	23835.5	22404.5	20760	22560	23033.5	24451.5	22262.5	24659	25578.5	23119	22629	25734.5	22751	26119		23398.5	23424.5	24768.5	23121	19644.5	24181	20623	25280.5	23224.5	22016	22922	23537	23189	22775	23153.5	25157.5	24949.5	26203.5
HMDB0002127	3-Mercaptolactate		5205	5432	5091	5756	6245.5	5943	5367	5371	5327.5	4413.5	5641		5511.5	6003.5	6097	5951.5	4931	4824.5	5019	6185.5	5567	5575.5	4770.5	5389.5	5347	5165	6015	5170		5841.5	6022	5329	5150.5	6658	6525	4735.5	7070.5	6141	5637	5107.5	5796	5685.5	4841.5	6013	5702	5609	6213.5
HMDB0002183	C22:6		511418	492061	503869	429678	536106	457197	578352	600391	526337	345468	411468		774076	728072	699057	661468	713142	609587	718994	837534	605366	598714	726066	747362	683492	597420	719573	617858		518738	538294	491180	486774	627546	552374	562390	700361	468978	528519	555664	535300	518674	501988	497855	589758	729931	781188
HMDB0002212	Arachidic acid		65911	58137.5	68755.5	63689.5	65822.5	70079	80018	61842.5	60184	63467.5	57553		67104.5	66050	76286	64711.5	71758	68493.5	67798	69568.5	69820	68980	65675.5	75965.5	72973.5	60457	71663.5	71382.5		82670.5	80097.5	72160	88673	71863.5	80085.5	72955	61959.5	78399.5	79701	76236.5	76118.5	79452	76487	75937.5	91938	61973.5	71798
HMDB0002262	CE(12:0)		2133	1933.5	2245	2037.5	2056	2792.5	4255.5	2357	2638	2056.5	2085		2792.5	1939	2675.5	2401	1979.5	2416.5	2424	2529	2700	2656	2042	2046	3315	3056.5	3196	2079		2956.5	2813.5	2737.5	2924	2791	3124	2500	2056.5	3206	2794	2872	2947	2698.5	2682.5	2513	2637.5	2220.5	2286
HMDB0002596	Deoxycholic acid 3-glucuronide		2995.5	2210.5	2362.5	2789	2807.5	2287	3453.5	2444.5	2708.5	2442	2276		2483	2492.5	2524.5	2958	2244	2485.5	2481.5	2477	3152	2804.5	2351	2267.5	2375.5	2275.5	2375	2211		2750.5	2766.5	2892.5	2804.5	3003.5	3140.5	2067	2445	3286	3166.5	2800	3105	2999.5	2583	2785.5	3685.5	2236.5	2812.5
HMDB0002815	LysoPC(18:1(9Z))		1913	1911	2309	1927.5	1689.5	1692.5	1944.5	1667.5	2014	2170	2176.5		1918	2091.5	1567	1989	2659	1634.5	2199	1920.5	2651.5	2052	2459.5	1963	2097	2127	2005.5	2397		1779.5	2553	1930	2266.5	1733.5	2025	1545	1988.5	2029	2078	2037.5	2172	1821.5	2050	1805.5	2067.5	2193	2625
HMDB0002829	Androsterone glucuronide		2480	2686	2592.5	2356	2765.5	2606.5	2393	2358	2403	2780	2692		2711	2703	2436	3020.5	3138.5	3169.5	2243	2754.5	2684	2600	2889.5	2947.5	2624.5	2562	2533.5	2780.5		2675	2562	3253	3095.5	3159	3281	2325.5	3042.5	3240.5	3548	3125.5	3621.5	3463.5	3054	3150	3695	2515.5	2934
HMDB0002845	Hexanoyl-CoA		4477	3321.5	4262	3654	3084.5	3271	3957	2952.5	3697.5	3325.5	3401		3421.5	3880	3691	4083.5	4325.5	3592.5	3528.5	3529.5	2943.5	2950	3312	3657.5	2812	3369.5	2567.5	4299.5		2871.5	3806	4571.5	3602	2908	3495.5	3627.5	2500	3086.5	3931.5	4009.5	3382	2949	4135.5	4055	3691.5	4604.5	3304.5
HMDB0003099	1-Methyluric acid		8105	6678	8404	8031.5	8010	8327	8206.5	10311.5	8497	8253	8463		7243	8243.5	7209.5	8264	6827.5	7709.5	8083.5	8424	8183.5	9142.5	7191.5	7368	7870.5	7956.5	8545.5	7702.5		6963.5	6977	6794.5	6893.5	7907	9258	8506	8100.5	7421.5	7355.5	6852	8121.5	6758.5	6984.5	7105	7273	7583.5	7331.5
HMDB0003192	5-Amino-4-imidazolecarboxyamide		8920.5	8593	8761.5	8562.5	8596	8987	8348	8749	8871	8585.5	8698.5		9016.5	9025	8470	8660	8889.5	9340	8003.5	8274	8959.5	9653.5	8540	8778	9681	8532	9097.5	9531		7940.5	8913	8926	8189	9068	9121	8037	8678	8755.5	9062.5	8585.5	8517	8265	9500.5	9116	7690	8380.5	8231
HMDB0003208	Thromboxane		990.5	1037	1072	1089	1028	956	1542.5	1133.5	1500	1147	1082.5		1216	1228.5	1356	1036.5	1240.5	1189.5	1128	1183.5	1046.5	1014	1241	1176.5	906.5	1065	1157.5	1012		1416.5	1036.5	1262	1237.5	1142.5	851	975	1157.5	1240	1290	1285.5	991.5	987.5	1606.5	1067.5	1153.5	1075.5	1210.5
HMDB0003213	Triose		3259.5	3378	3408	3626	3240	3547.5	3464	3447.5	3826	2914.5	3366.5		2590	3305.5	2956	3262	2487	2930.5	3031	2885.5	3617.5	3605.5	3582.5	3237	2897.5	2644	2591	2903.5		2710	3122.5	3370.5	2842	3194	3704.5	3346.5	3721	3126.5	3778.5	3180.5	4186	3416	2931.5	2655	3968.5	3463.5	2656.5
HMDB0003224	Deoxyribose		5085.5	4632	5661	5810	6004.5	5193.5	15600.5	20141.5	14409.5	10553	16323		4389	8768	4676	6308	4718	6337.5	8435.5	10297.5	9769.5	8028	6002	5898	6833.5	8721.5	5073.5	9167		3290	3914	3715	3170.5	4968.5	9418	5783.5	6528.5	3882	3156	3884	3760.5	3120.5	3778.5	3555.5	4072.5	7547.5	4407.5
HMDB0003229	Palmitoleic acid		78864	82776	86945.5	102935	78097.5	79836	111334	134264	131742	101602	89642.5		97208.5	98941	87798	90108.5	91028	83152	97682	125372	89291.5	94157	92161	130860	91228.5	88010.5	106327	90431.5		249886	191732	153039	435349	89733	168332	74033	99408	283323	187242	157402	150137	205050	253504	173938	354484	139148	99856.5
HMDB0003337	Oxidized glutathione		4490	5747	5165.5	7031	4861.5	5309	3354	5134	4256.5	4678	5855.5		5980.5	6526	4991.5	4696.5	4723	5500.5	6313.5	8413	6855	6101.5	5530	6099	6477.5	6546.5	4409.5	5761		5934.5	5700	4635	4225.5	3861	4000.5	4031.5	3996.5	4277.5	4604	5649	5792.5	4775	5197.5	5922.5	5097	4312.5	3412
HMDB0003357	Acetylornithine		7090.5	6096	8128.5	9080	7479.5	7187	7636.5	14543	14105	7566	8619.5		7191.5	6690.5	4842	6860	6291	6236.5	7902	7185.5	6321.5	8165	6311	6446.5	6631	5786.5	6923	5876.5		8496	6455.5	6996.5	6228.5	7368	9617.5	5812	7960	6413.5	7023	6815.5	7442.5	6292.5	5621.5	6008	6932	8065	9209
HMDB0003426	Pantetheine		3331	3873	4099	3639	3557	4078	4553.5	4486	4670.5	3654.5	3939.5		4344.5	4203.5	3918	3976	3882.5	3873	3879.5	4358.5	5338.5	5609	4466.5	3847.5	5291	4346.5	3994.5	3658.5		3932	4120.5	4530.5	4627.5	4277	4314.5	4098	4767	4172	5829.5	4903	5579.5	4034	3735	3947.5	6255	3323.5	4408
HMDB0003553	Stachyose		2454	2530	2794	2882.5	2823	2220.5	4075	3739.5	3351.5	2829.5	3465		2254	2399	2300.5	2817	2356	2780	2475.5	2344.5	2772	2705	2922	2417.5	2618.5	2689	2779	2970.5		2684	2999	2833	2373	2347.5	2604.5	2725.5	3281.5	2975.5	3378	3226	2694.5	2378.5	2541.5	2508.5	3344.5	2471.5	2085.5
HMDB0003654	4-Coumaryl alcohol		20641.5	21360.5	25609.5	21240	22639	22705	31733	30267	21144.5	22381.5	19993		25597	24526.5	28075.5	25952	24677.5	27252.5	23371	25446.5	27880	29788	21489	27990	30282	21696.5	26660	29352.5		23395.5	24880	21258	17949.5	24321	33228	26255	25065.5	20254.5	25890	19912.5	20286	22302.5	23030.5	21756	21058	21871	28003
HMDB0003681	4-Acetamidobutanoate		4686	4454.5	4429	4930	4414.5	3717.5	5539	5751.5	4850	6625.5	5494.5		4236.5	5338.5	5492	4685.5	3579	4639	4670	4579	4736	4064.5	5369	5271	5114.5	4406.5	4277	4659.5		3967	3656.5	3587.5	3793.5	4393	5638.5	4972	5256.5	4502.5	3682.5	3744.5	3431.5	3900	3645.5	4284	4075.5	4743.5	4451
HMDB0003822	Cholesteryl acetate		2964.5	3026	3354	3195	2949.5	2875.5	2633.5	3069	3198	2820.5	2853.5		2803.5	2433	2682.5	2609	2641	2450	2610	2860	3054.5	2952.5	2820.5	2987	3223.5	2932.5	2951	2721		3109	3089.5	3246	3183.5	3431.5	3071.5	2991	2704	3216.5	3468.5	2771.5	3512	2750	2616.5	3031.5	3834.5	2902	2706.5
HMDB0003871	13-L-Hydroperoxylinoleic acid		8094	7545	8218	7815.5	7940.5	8571.5	9633	8389.5	8571	8677.5	9087		7333	7953.5	7448	8372	8047	7163	7341	7261.5	9487.5	10201	7171.5	8554.5	8500.5	6419.5	7820.5	7528.5		13697.5	12435.5	10644	15247.5	12516.5	11601.5	8315	10715	15308	15166.5	10853	13136.5	14930	9480	10458.5	20455.5	9683.5	8866
HMDB0003873	3a,7a,12a-Trihydroxy-5b-cholestanoic acid		4372.5	4683.5	3907.5	3748.5	4754	4582.5	5117	4020	4032	4213	3976		4132	4739	4209	4966.5	4101.5	4389.5	4074	4014	4641	4998	5011	4721.5	4536.5	3981.5	4152	4392		4352.5	3914.5	4801	5474	4880.5	5634.5	4459	4662	5071.5	4938	3947.5	4062.5	4274.5	4119.5	4209	5230	5342.5	4737
HMDB0003896	7-Dehydrodesmosterol		2955	3067.5	3011	2998	2879	2795.5	4987.5	3156.5	2919.5	2921	3223.5		3228	2768	3433	4945.5	3364	2942.5	2807.5	3019.5	2628.5	2782	3000.5	2924.5	2978	2461.5	3643.5	2760.5		4017	3728	3607	5580	3295	2627.5	3121.5	3089	3849.5	3582	3759	3429.5	4058.5	3705	3363.5	5623.5	2783	3363
HMDB0003905	N-Acetylimidazole		12330.5	12358.5	21274.5	12740	11556.5	11370	5912.5	23336	11411.5	11039.5	10871.5		12327.5	14204	11797	11508.5	9668	13040	20591	18294	12261.5	12827.5	12026.5	11563	12461	12961	12951	13328		10939	9240.5	11086	9277	15407	11721	14515	14808.5	15148.5	13382.5	13452	14237	9961	10493.5	9488	8842.5	11137	12002
HMDB0003946	(2E)-Tetradecenoyl-CoA		1391.5	1184.5	1232	1192.5	1277	1011.5	1016.5	1348.5	1094.5	1225.5	1403.5		1129.5	1268.5	1067.5	1161	1091	1040	1199	1414	994	1279	976.5	917	1041	1233	1003	1223		1261	1450.5	1502	1345	1012	1024.5	1317	998	1407.5	1355.5	1685	1196	1123	1359.5	1304	1455	1384.5	1226.5
HMDB0004029	11-Dehydrocorticosterone		2278	2579	2736	2595.5	2917	2496	2742.5	3052	2333.5	2703.5	2536		2451	2822.5	2675.5	2888.5	2511	2669	2590.5	2536.5	2663	3054	2550.5	2693.5	2702.5	2661.5	2901	2085		3228	3000	2678.5	3245	5594	3533	2836	3003	3021.5	3903	3048.5	3337	2931.5	2745	2881	3856.5	2653	2719.5
HMDB0004031	11b-Hydroxyprogesterone		2020	1875	2100.5	1984	1878	2097	2793.5	2313	2147.5	1814	2375		1939.5	2176	2088	1981.5	1831	2070	2065	2136	2145.5	2208	1971.5	2119.5	1738	1706	2129	1805.5		2658	2546	2169.5	2862.5	2073	3353	2106	3088	2675	3268.5	2410	2781.5	2692	1917	2543	4255.5	2320.5	2227
HMDB0004077	4,6-Dihydroxyquinoline		3619.5	4437	2856	3390.5	3961	3263	4473	4525	4151.5	4542.5	3789		3460.5	3395	3442.5	4029	2980	4347.5	3185.5	4046	3195	3919.5	3818.5	4026	4348	4005.5	3858	3953		3475	3711.5	3437.5	3597	3338.5	4427.5	4238.5	3742.5	3859.5	3072.5	3275.5	3811	3562	3399.5	3357.5	3616	3727.5	3787
HMDB0004083	4-(2-Amino-3-hydroxyphenyl)-2,4-dioxobutanoic acid		6579.5	6645.5	5988	6138.5	6664.5	6174	7140.5	7107.5	7830	6925.5	6616		6994	6246	6300	6809	6488.5	6503	5912	6513.5	8194.5	7196	6327	6689	8367	5897.5	7918.5	5933.5		5665	5901	6804.5	6621.5	6020	6910	6864	7448.5	6776.5	6548.5	6289	6164.5	6139.5	6380.5	6312	6141	6035.5	6561.5
HMDB0004095	5-Methoxytryptamine		1298.5	1035.5	977.5	1324	1058	1062	1264	1738	1370	1174.5	1095.5		1403.5	866.5	1159	1410	1129	1363	1171	1267	1182.5	1327	1036	1034.5	1162.5	967.5	964.5	1096.5		1130	1359.5	1322.5	1209	1238	1286	1096	1341.5	1203	956.5	1211.5	1344.5	953.5	811	886.5	1493.5	1384	1197
HMDB0004096	5-Methoxyindoleacetate		2101.5	3056.5	3002.5	2856.5	3595	2196	15354	14380.5	10055.5	3387	2866		2612	2563.5	3444.5	2768	2662.5	3020	2591.5	2664	2532.5	3136.5	3604	2618.5	2916	3173.5	3179	2754.5		2583	2469.5	2561.5	1827.5	3594.5	2762	2479.5	3163	2602.5	3267	2689	3636.5	2271.5	2237	2824.5	3416	2780.5	2484.5
HMDB0004193	N1-Methyl-2-pyridone-5-carboxamide		2291.5	2565.5	2332.5	2443.5	2260.5	2490	3181	3563	2365	2172.5	3301.5		2753	2438	2088	3012.5	2526	2371	2616.5	2954.5	2178	2503	2272	2442	2387.5	3168.5	2774	2568		1836	2129.5	2018.5	1869	3022.5	2969.5	2037	2777.5	2209	2224	2418	2420	2267.5	2188.5	1676.5	2270.5	2494.5	2535
HMDB0004259	Acetyl-N-formyl-5-methoxykynurenamine		3288.5	3060.5	3191.5	3499.5	3463	3401.5	3214	3662	3188	3020	4938.5		2746.5	4986.5	2784	3613	2433	3365.5	4160	4356.5	5076.5	4377	4277.5	3481	3626	4176.5	2733.5	4150		2264.5	2370.5	2498.5	2646.5	3429	6292.5	3812	4266.5	2995.5	3378.5	2682	3342	2975.5	2533	2478	3874.5	5311.5	2554.5
HMDB0004381	N-Acetylneuraminic acid 9-phosphate		4268.5	4952	4188	4730	4214	4710	3472.5	4559	4293	3724.5	4075.5		4827	3987.5	4464.5	4666.5	4280.5	4737	4438.5	4092.5	3774.5	4560	4590	4365	4478.5	4497	4031.5	4317		3515	3591	4076.5	3773.5	3679	5763.5	5395	3876	4206	3969	3942	4599.5	3655	4245	3509	4184	4791.5	4294
HMDB0004483	Estrone glucuronide		11750.5	9355	10602	11228.5	14789.5	15224	11186.5	14434.5	11015.5	12117.5	10117.5		13530.5	11496	16575	16902	17175.5	21183	13254.5	11860.5	19569	17561.5	9229.5	15275.5	12778.5	9800	9861.5	15976		18119	16274	13875	12075	15827.5	22279	13398.5	11527	12866.5	16275.5	13631.5	15182	16001	14058	16067	14480	11010.5	18229.5
HMDB0004586	C10:3		4799.5	4379	4514.5	4377.5	4152.5	4385	4681.5	6545	5059	4546.5	5432.5		4157	4061	4504.5	3725	3983	4552	4558.5	5008	4277	4712.5	4280	4185	5767.5	3991	4328	3977.5		4745.5	4538	5232.5	4148.5	5693.5	5623.5	4568.5	4647.5	4847	5745	4519	6025	4396.5	4069	3737.5	6691.5	4384	4475.5
HMDB0004701	9,10-Epoxyoctadecenoic acid		10055	8532	9223	9409	10074.5	10254	12207	12299	10704.5	10413	10958		8640.5	9840	9323.5	9982.5	8310.5	7899.5	9333	8803	11464	12484	8952.5	9430	9895.5	9109	8280.5	9965.5		30947	24107.5	21306.5	42660.5	13981	15113.5	9619	12731	35781	29947	19367	23451	32041.5	20947	22970.5	52625.5	11542.5	11522
HMDB0004838	Galabiosylceramide (d18:1/26:1(17Z))		1690.5	1790	2110.5	1919.5	1839.5	1556.5	1894.5	1569	2141.5	1862.5	1789.5		1959.5	1555	1385	1625.5	1652.5	1734.5	1680	1708	1696	1532	1833.5	1489	1499	1701.5	1377	1940.5		1458.5	1588	2014	2179	1595	1711.5	1884	1719	1477.5	1912	1941.5	1779.5	1494	2027.5	1964.5	1829.5	1922	1627.5
HMDB0004947	Ceramide (d18:1/12:0)		996.5	1166.5	1145	1163.5	1025.5	1071.5	1269	950.5	1226.5	1210	1157		1019	1127.5	1141.5	1285	992.5	1023.5	1184.5	865	985	917.5	1170.5	1127.5	1147	808.5	1159	1145		1080	896	1286.5	1371	807.5	1236	952	1255.5	1187	1467	1143.5	1133	1127	1114	998	1233	1169	1047.5
HMDB0004948	C18:1 Cer		271174	312110	168439	271862	310812	295380	621253	217188	413312	306840	280134		316852	277712	318020	265726	235315	270890	160495	260638	336722	333994	268022	292244	315928	295024	339564	255554		328660	325952	318632	303794	268466	357610	313292	321098	330286	286324	312867	370440	291404	305932	272264	270076	255184	293468
HMDB0004949	C16 Cer		19939	19345	21339	21707	21484	24320	76495.5	19168.5	49800	23411.5	20736		21996.5	17522.5	20950.5	18938.5	16932.5	21904.5	23748.5	24306	25266	21366	21002.5	20259.5	23200.5	23070	23871.5	19120		25266.5	26720	27285.5	25751.5	28418.5	24949	22264	20857.5	26046.5	21784.5	23923	25883.5	22019.5	23253.5	21333	22553	18641.5	19324
HMDB0004950	C18 Cer		990190	1071964	1.23471e+06	1217677	1170177	1401857	3.38385e+06	913486	1744803	1157103	966136		1310909	978769	1200854	1.10024e+06	883576	1230038	1.28166e+06	1.27952e+06	1527971	1.1928e+06	1158822	1.06821e+06	1.48789e+06	1424230	1495083	960918		1.54141e+06	1.66451e+06	1.42005e+06	1.42024e+06	1.66104e+06	1593831	1271828	1120628	1.59548e+06	1.26376e+06	1393807	1604591	1.31664e+06	1.39655e+06	1314227	1259629	1.1065e+06	1065067
HMDB0004951	C20 Cer		115608	81619	129916	92943.5	104392	126414	183994	82437.5	111471	77266.5	91429.5		121898	108941	85613.5	120915	109726	106206	126048	116220	125798	95280	130611	115096	130746	105143	95758.5	97449.5		145174	173403	120104	129668	131408	114478	114475	116844	117872	139770	117568	121880	135090	142005	158018	147184	125808	111823
HMDB0004952	C22 Cer		12977	12974.5	14987	13425.5	12802	17846	26545	13280	20420	13883.5	14004		14953.5	12546	12258	15484	10709.5	13159.5	15860	14797	16483.5	13461	12923.5	12036	17163.5	16177	15485	13252.5		18584.5	18390.5	17014.5	19329.5	16274	17291.5	14682.5	15123	19704	18513	18970.5	18410	17898.5	16321	18289.5	15974.5	16718.5	13465.5
HMDB0004953	C24:1 Cer		27933.5	25946	29652	26569.5	24945	32624.5	76788.5	22223	53798	28411.5	29116.5		26201.5	23723.5	23560.5	28538.5	25584	25910.5	28977.5	24066.5	25157.5	22837	22998.5	25429.5	22284	24647	23142	24119.5		25095	29091	31961.5	28545.5	23101	23764.5	27843.5	22403	24833	28444.5	31474.5	28535.5	26099	29908	28534	28136.5	30227	23903
HMDB0004957	Ceramide (d18:1/25:0)		2440.5	1902	2466	1972	1690.5	2208	2007.5	2523	1942	1788.5	2629.5		2562	2339.5	2140	2527	2327	2564.5	1927.5	1843	2019.5	2483	2221.5	2178.5	2079	2346.5	1993.5	2275.5		2945.5	2903.5	2881	3712	1981.5	2055.5	2241	2492	2925.5	2678.5	2692	2673.5	3409	2814	2958.5	3209.5	2377	2270
HMDB0004971	Glucosylceramide (d18:1/16:0)		10020.5	7609.5	11104	7662	6524.5	7960	8201	5981	9262.5	7953.5	7705		7466	7002	6656	9001.5	8115	8809.5	7340	5717	5486.5	7315	8260.5	7177.5	6355	6242.5	5336	9136		5634	7602	8590	6314	5185	5985	6131	5385	5500.5	7243	7186.5	6480.5	5715	6537	6678.5	6296.5	7263.5	5181.5
HMDB0004974	Glucosylceramide (d18:1/22:0)		118535	92237	97881	88266	77220	97366	91669	42553	90385	85483	97121.5		93652	102688	106465	118409	138845	88516.5	87651	56217.5	61803.5	71122	87534	93294.5	55929.5	60862	42013.5	122041		73304	110668	121872	98036	54185.5	69566	104969	59811	56848	97898.5	114924	96656.5	84594.5	119282	135154	91986	123200	78439
HMDB0004975	Glucosylceramide (d18:1/24:1(15Z))		983406	758057	775560	577901	615620	705356	749422	342750	722202	674351	807264		609578	752370	726010	838684	1.03745e+06	653329	659208	350174	385641	486884	647240	645217	349622	432606	254540	921428		390358	614796	688234	576966	288314	358284	577148	307488	275184	518998	632349	498824	466504	660899	734323	520833	706860	453634
HMDB0005384	TG(16:0/18:1(9Z)/18:2(9Z,12Z))		3291.5	2876	3337	3182	3066.5	3275	3436	2725.5	2924	3106	3006		3401.5	3092	2902.5	3426.5	3179.5	3313	2880	2748	3297.5	3174	3335	3285	2996.5	3044.5	2803	3507.5		3066	3679.5	3487	3712.5	2369.5	3223.5	3099.5	2937	2875.5	3112.5	3322	3549	3803.5	3253	3305	3133	3513.5	3052
HMDB0005448	TG(16:1(9Z)/20:4(5Z,8Z,11Z,14Z)/20:4(5Z,8Z,11Z,14Z))		16862	11722	15565	14055.5	9006.5	13315.5	23090.5	13906.5	25961	17804.5	16671		8891	11875	10050	15989.5	11635.5	11258	8827	5695.5	6218.5	10894.5	11377.5	9313	8792.5	7688.5	7015.5	12849		9667	11244.5	14602.5	7255.5	4841.5	7223.5	8091	7022	5123	9708.5	14072.5	10998	7189	7637.5	9463	10951	11245.5	7499
HMDB0005779	PE(O-18:1(1Z)/20:4(5Z,8Z,11Z,14Z))		2849496	2.85154e+06	2.76578e+06	2.42524e+06	2.49956e+06	2.38316e+06	1.62691e+06	2239370	2.53173e+06	3.03707e+06	3.15472e+06		2.84096e+06	2.71489e+06	2510452	2517351	2.65461e+06	2652861	2.44881e+06	2.50152e+06	2.84201e+06	2.7825e+06	2769723	2855751	2550718	3005564	2.56068e+06	2674160		2.45359e+06	2.68647e+06	3191510	2.57891e+06	2174392	2575219	2738052	2.13704e+06	2.45119e+06	2533034	3.30646e+06	3093872	2.3926e+06	2778857	2340467	2.1027e+06	2.54012e+06	2.39446e+06
HMDB0005780	PE(O-16:1(1Z)/22:6(4Z,7Z,10Z,13Z,16Z,19Z))///PC(14:0/18:3(6Z,9Z,12Z))		2.79379e+06	2693899	2.63276e+06	2451014	2722356	2.34171e+06	1.53456e+06	1939087	2.09752e+06	2420896	2.58569e+06		2685470	2.69072e+06	2430631	2315058	2744597	2945861	2809506	2380620	2.66688e+06	2634327	3476182	2.82998e+06	2726058	3430191	2185831	2.6027e+06		2428955	2.85059e+06	3.12981e+06	2.33086e+06	2.18294e+06	2342750	2.75195e+06	2.14822e+06	2.54742e+06	2.42547e+06	3123660	3.06217e+06	2.36379e+06	2.48007e+06	2.546e+06	2385109	2670872	2515206
HMDB0006236	Phenylacetaldehyde		33287.5	21804.5	30065	29519	47405.5	44625	29538.5	35947.5	24782	34619	20745		41940.5	26472.5	59573	51419.5	61471.5	76583.5	39443.5	23736.5	57391	42379	20900.5	53883.5	32232	26290.5	27787	45007.5		65606	48692.5	45885.5	33048	48763	83383.5	36433.5	22337	26680	33932	39628	38142.5	45187.5	40306.5	50572	22931.5	27959	59854.5
HMDB0006248	gamma-Glutamylalanine		18446.5	16630.5	23023	16326.5	17806	18683.5	16919	118098	32212	30047.5	33782.5		18586	16607.5	17929	19744.5	19042	19619	22543.5	18258	20676	21199	14353.5	17135	17136.5	14261.5	14047	14605.5		22739.5	22261.5	23210	18062.5	29079	25155	20595.5	19961.5	22844.5	32594.5	26086	34739.5	24279	18865	19599	37421.5	19096.5	23007.5
HMDB0006254	4-Hydroxyretinoic acid		7075.5	8023	8446	8895.5	7651.5	7663.5	9206.5	8389	8283	6797	8280.5		7426	7887.5	8163	7846.5	7180	7636	6781	8914.5	7387	7208.5	7113.5	7049.5	6836	5397.5	8069.5	6284.5		9159	8040	7659.5	8863	8374.5	10755.5	8950	11490.5	9356	11310	8903.5	11003.5	9178.5	7354	7117.5	12591	8973	10107.5
HMDB0006280	7-a,25-Dihydroxycholesterol		4505.5	4109	4117.5	4673	4216.5	4252	4921.5	3800.5	3531.5	4449	3367.5		4851	4185.5	4264.5	4676.5	4203.5	4509.5	4303.5	4574	4242	4207	4682.5	3961.5	4456	4441.5	4342.5	4124.5		5374	4333.5	4400	7045.5	4267	4310	4555.5	5292.5	5625	4608.5	4129	4602	4917.5	4408	4584.5	6900	4590.5	4544.5
HMDB0006406	Ecgonine methyl ester		892	1039.5	810.5	984	884	915.5	1049.5	1068.5	834.5	1040.5	1082.5		799.5	947	785.5	946	1203.5	986.5	942	797	938.5	1056.5	763.5	765.5	932.5	910	652.5	878.5		1091	859	958	863	839.5	1178	844	1230.5	1099.5	790	846	865	868	1175	795.5	986	1110	1151.5
HMDB0006454	Aspartate semialdehyde		1442	1428	1752.5	1745	1735	1606	1985.5	1665	1401.5	1482	1391.5		1460	1553.5	1493	1389.5	1723	1350.5	1343	1732	1709.5	1191.5	1092	1655.5	1546.5	1635	1833	1334		1345.5	1348	1318	1196.5	1576	1728.5	1942	1611.5	1480.5	1480	2188	1421.5	1320.5	1708.5	1429	1460.5	2015.5	1356
HMDB0006547	Stearidonic acid		2404	3092	2529.5	2494	3059.5	3117	2801	3029	2582.5	2871.5	2535.5		2954.5	2633	3467.5	3347	3292	2653	2834	3153.5	3384	3122	2393.5	3138.5	3040.5	2500	2782.5	2976.5		3353.5	3600	3190	3362	3505	3392.5	2702	3356	2920.5	3643.5	3461.5	3154	3461.5	3055.5	3321	3613.5	3076.5	2885.5
HMDB0006555	dIMP		6445.5	6692	7810	6163.5	5568.5	6498	4600	5137.5	5011	5400	6731.5		7830.5	7367.5	6353.5	6885.5	6175.5	6576	7635.5	7292.5	7500	8967.5	7250	6607	7707.5	7619.5	8213	7400.5		6957.5	7641.5	6723	6230.5	6875	6662	7099	8977	6415	6543	6963	7996.5	5563	6226	5252	6586.5	7498.5	7149
HMDB0006709	Ubiquinone-2		1987.5	1871	1927.5	2324	1977.5	1880.5	1896.5	2507.5	1842.5	1827.5	1692		1888	1961.5	1773	1922.5	1702.5	1951	1564.5	1737	2209	2188.5	1472	1813.5	2325	1824.5	1790	1892		2218.5	1895	2280.5	2961.5	2226.5	1891	2344.5	2330.5	2840.5	3031.5	2394.5	2874.5	2993	2491	2361.5	3681	1812	2137
HMDB0006734	CE(20:2(6Z,9Z))		1312.5	1149.5	1455	1378	1176	1414	2024.5	1386	1350	1123	1277		1242.5	1190.5	1500.5	1304.5	1282.5	1508	1399.5	1291.5	1124	1107	1410	1448.5	1142.5	1424.5	1188.5	1497		1275.5	1431	1510	1713	1167.5	1538	1398	1393	1500	1413	1746	1470.5	1482.5	1389.5	1413	1420.5	1339	1292
HMDB0006736	CE(20:3(8Z,11Z,14Z))		2406	1792.5	2568.5	2181.5	2044	2310.5	4568.5	2036	2847.5	2444.5	2468		2043.5	2371.5	1929.5	2485.5	2539.5	2361.5	2292.5	1847.5	1880	2020	1942.5	1884.5	1782.5	1870.5	1636	2037		1995	2052.5	2638	2393	1541	2227.5	2408.5	2069	2316	2625	2565	2536	2210.5	2180	2429.5	2357.5	2260	2050
HMDB0006765	2-Methoxy-estradiol-17b 3-glucuronide		2264	2327	2236	2233.5	2172.5	2561	2028	2653	2047.5	2523.5	2260.5		2054	1925	1880	2229.5	2125.5	2439	1899.5	1569.5	2417	2702	1826	2174	2186.5	1672	1999.5	2045		4844	4095.5	3949.5	4593.5	3137	3228.5	2430.5	2745	5135	5446.5	4328.5	5267.5	5810.5	3409	3905	7167	2416.5	2593
HMDB0006779	Indole-5,6-quinone		41024	43018	42986.5	39220	42042.5	42636.5	34809	41399.5	37905	37346	42054.5		42264.5	42114	40950.5	41625	38413	41062.5	43428.5	40575.5	41347.5	45407.5	40986.5	39848.5	42814	42624	42051	41898		37713.5	42581	42162	36975.5	42154.5	40775.5	43001.5	41241.5	39224.5	39341	43095	44183	37510	41230.5	40236.5	36943	39327	41312
HMDB0006791	Melibiitol		4104	4261	3870.5	3676.5	4224	3783.5	3733	3546.5	3363.5	3632.5	5636		3660	5491.5	4178	4112.5	2880	3783.5	4991	4905.5	5206.5	5020.5	6727	5115	4056	5651	4173.5	5098		4121.5	3438	2947	4203	4127	5280	5183	6626.5	3457	3753.5	3368.5	4248.5	3523.5	2618	3063.5	4274	6088.5	4012
HMDB0006801	2-Oxo-3-hydroxy-4-phosphobutanoic acid		4058	4608	3680.5	5102.5	4823	3518.5	6401.5	6353.5	4726	4486.5	5257		4085	4597.5	3910.5	3298.5	3533	4087	3895.5	3951	3838.5	3481	3704.5	4041	3818.5	4055.5	4309.5	3919.5		4464.5	3610	3362.5	3676.5	3548.5	3787	3958.5	3962.5	3778.5	3964.5	4074	3612	3396.5	3585.5	3158.5	3933	4186.5	4220.5
HMDB0006838	3-Keto-4-methylzymosterol		2553.5	2050.5	2918.5	2083	2154	2262.5	2417.5	2141	2485	2197.5	2275.5		1970	2846	2508	2449	2233.5	2497.5	2551.5	2460	2499	2945	2496	2510	2869.5	2258	2942.5	2462		2493	2522.5	2518.5	2971.5	2454.5	2668.5	2417.5	2604	2906.5	2834	2494	2504.5	2481.5	3157	2423	3278.5	2597	2346
HMDB0006875	Pyrroline carboxylic acid		39427	38534.5	44962	34727.5	35663.5	32279	17124	27260	23167.5	29067	28623.5		36112.5	37523.5	36243.5	36119	41499	39396	39558.5	37441	36319	37727.5	46150	39543	40930.5	46804.5	33611.5	39092.5		31428	35673.5	32896.5	33273.5	31251.5	31850.5	33196.5	36787.5	35306	33218	33496	33417	31883.5	34036.5	34291	34038	39587.5	42092.5
HMDB0006893	3a,7a-Dihydroxy-5b-cholestane		5538	5071	7457	4612.5	6131.5	5634.5	4448.5	4808	4373.5	5765.5	4346		3317.5	2970	3836	2921.5	3350	3787.5	4493.5	4346	3479	3797.5	3211.5	3213.5	3454.5	3709.5	3177.5	3446		3212	2829.5	2977	4123.5	4390.5	4680.5	3667.5	2722.5	3840.5	3163	2823	3492	2702.5	2902.5	3025.5	2947	2970.5	3205.5
HMDB0006902	Cobinamide		10286	8709.5	10334	9190.5	9328.5	9986	9678.5	8445.5	9684.5	10066.5	9486		9661	8790.5	8631	8813	9691.5	9455.5	9992	10696.5	9575.5	9203.5	9841	9639.5	9649	9854	8511.5	9118		8963.5	10243	10318	9060.5	9934	9246.5	9095.5	8804.5	9792	10741.5	9895	10385	9593.5	10188	9579.5	10200.5	9388.5	8487.5
HMDB0007849	LPA(0:0/16:0)		12181.5	11790.5	13213.5	11479	12753.5	13551	12470.5	13513.5	13549	13055	12625		10800	9170.5	11577.5	13807	10866	11937	9634	8793.5	13441	17585	11478.5	11785	12546	10029	9233	9705		12266.5	13001	15543.5	13648.5	21211	15644.5	12483.5	14911.5	18747.5	30229	17549.5	30026	20400.5	11555	12553.5	39954.5	12209.5	15174
HMDB0007850	LPA(0:0/18:0)		11305	10192.5	10748.5	8946.5	9560.5	9415	11277.5	9088.5	10661	9664.5	10160		11868	9386	11827	11350	12419	11415	10445.5	10799.5	9033	11058	12075	10567.5	10757.5	10079	10577.5	10709		8445	9605.5	10376	10285	9058.5	13818	10879	9837.5	8910	9020	10615	11612	8070	8655	8828.5	8893	9481.5	13006
HMDB0007858	PA(16:0/18:1(11Z))		334364	262242	332638	234921	246900	284842	285934	178086	294104	267280	287898		270435	280344	279996	309142	345096	266914	258990	199138	206338	222938	287490	272582	195946	226336	156048	314406		231051	281901	310947	308244	180900	237087	294394	221404	231648	309250	316370	282070	240103	283474	282189	286135	288574	255292
HMDB0007860	PA(16:0/18:2(9Z,12Z))		19089.5	17621	21545	15763	16440	17201.5	27618.5	14404	25702.5	16420	15392.5		17990.5	18616.5	18988.5	19126.5	22389.5	18677.5	17900.5	15024.5	15328	15757	16775	16520	12564.5	15225.5	11949	21954.5		16199.5	17302.5	20171.5	17325.5	12953.5	17530.5	18167	15246.5	16164.5	18372.5	20922.5	16256.5	14333.5	17247.5	18055	16373	19454.5	21046.5
HMDB0007861	PA(18:0/18:2(9Z,12Z))		191616	162737	191688	132155	139060	146515	118158	113277	137158	132798	154400		151398	163984	157976	169611	199334	155226	164726	129469	112885	130312	169660	158495	117939	138763	91683.5	191864		119171	140823	168943	146832	101351	120930	146949	115606	115495	147834	159862	142750	131816	148238	150844	139350	165939	137698
HMDB0007868	PC(14:0/15:0)		47473.5	41029	43650	43431.5	47683.5	45704	34892.5	37700	50833.5	52790	45618.5		43315.5	41368	38976	37784.5	46924.5	40425.5	44558	42234	42262.5	39890	44828	46013.5	35114	40440.5	33349.5	39736.5		50069	55670.5	60231.5	42179.5	46096	42519	47548	33671	40685	44608	58885.5	50495.5	45170	49138	46267.5	43391.5	45199	37538
HMDB0007869	PC(14:0/16:0)		18129.5	14147	23098.5	13639.5	14579	16218	13888.5	12536	14690.5	14493	15249.5		14659	14369.5	14686	15014	17798.5	14569	21857.5	18103	13437	12228.5	15767.5	16002.5	11091.5	12847	10026	15259.5		13043.5	15866	18620.5	13996.5	17953.5	13394.5	16195	10066.5	12257	14709	18173	15838.5	13684.5	16032	16124.5	15826	17242	14118
HMDB0007874	PC(14:0/18:2(9Z,12Z))		104494	77281.5	103232	67006.5	66589	76894	76467.5	63298	81340	73643	93350		80494.5	83939	75716	95761	114980	78151.5	91591.5	65867	57985	71277.5	83368.5	83061.5	59089.5	72441	48473	95396		62284	88536.5	97886	79497	54702.5	58314.5	75240.5	52019.5	55815.5	77567	93078.5	75951	68201	85181.5	84641.5	76400	88112	73774.5
HMDB0007875	PC(14:0/18:3(6Z,9Z,12Z))		91690.5	81467.5	90724	68105	66444.5	58388.5	79083	72389	75791.5	71795	90595		75003	78578	73379	73393.5	106578	73463	73275	52614.5	47146	53421.5	72290.5	71749	48512	64438.5	40879	97724.5		43750	60938.5	71391.5	60961.5	42570.5	45594.5	60942.5	40185	45010	59958.5	70585	59253.5	57147	73102	69628.5	53973.5	74967.5	59220
HMDB0007880	PC(14:0/20:2(11Z,14Z))		39592	31180.5	37801	25738.5	24708.5	29096.5	32974	24698	33850.5	28385	36774		28784.5	31400	29868	38401	43049	28837	36471.5	23191	21986	26812.5	30318	30348	21731	25211.5	15637	37131		23853.5	26901	35675.5	30176.5	21328.5	21035	29761	17819	20353.5	23954	35791.5	28205.5	25097.5	34114.5	32812	29330.5	34584	27635
HMDB0007883	PC(14:0/20:4(5Z,8Z,11Z,14Z))		103974	114886	122316	110028	104534	96814	84650.5	90619	91928	115744	123460		100416	111347	104026	89488.5	121827	111147	111630	107208	115362	98057	108499	114856	92704	120154	89679	107143		91344.5	107604	119168	114253	118192	98146	115027	80297.5	108601	99605.5	118262	115932	109502	122342	115696	92787.5	109662	107495
HMDB0007886	PC(14:0/22:0)		57900.5	39778	48400.5	31577	35888.5	35665.5	33831.5	25670	44240	41199	47801		31587.5	38525.5	33236.5	41921.5	51362	36644	35939.5	23551.5	23120.5	28134.5	38399	33378.5	24543	28838	17205.5	44203		21622.5	33740.5	42526	26142.5	17142.5	17621	27863	18570	18931	29472.5	39686.5	30281	25659	31627.5	34464	27380.5	35743.5	24438.5
HMDB0007901	PC(14:1(9Z)/15:0)		18190.5	15813.5	19344	16769.5	16832	16798	16265.5	15896	21652	17848	16820.5		15071	14910.5	14477	13812	17317.5	15961.5	16198	14855	13397.5	14973	15973	15451.5	12859	14349.5	11669.5	16003		14613.5	15905	19570.5	13756.5	15207	13469	15456	11670	13080	15025	16708.5	14431	13960.5	15097.5	14856.5	13120.5	14872	13973.5
HMDB0007935	PC(15:0/16:0)		1141615	958028	977820	975920	1.0914e+06	1.03197e+06	659286	648148	913916	1.14525e+06	1040417		1009655	950766	889575	833152	1.0552e+06	965750	930539	884016	1.0128e+06	877652	1.13852e+06	1109371	926230	1.01763e+06	761222	858018		989840	1152715	1296913	926930	879684	895518	1.12776e+06	697096	872746	972574	1326204	1251893	1.00888e+06	1.08677e+06	1.05331e+06	905286	1.06626e+06	864910
HMDB0007936	PC(15:0/16:1(9Z))		724028	632139	663404	596571	647498	607342	524342	473308	653826	671326	658932		613992	609409	538413	567796	702614	626600	628327	556378	569448	548506	691588	635630	509253	613302	439958	605398		572410	664040	755055	558631	487576	489260	609010	419176	497998	573082	707059	641440	554673	608482	588938	547772	601104	454764
HMDB0007938	PC(15:0/18:1(11Z))		2822531	2.41836e+06	2.39267e+06	2.04936e+06	2412390	2112879	1890468	1815541	2.34805e+06	2434939	2.58958e+06		2245101	2.3768e+06	2151102	2160542	2.77085e+06	2.38093e+06	2366716	1.98964e+06	1.95047e+06	2042751	2.73475e+06	2477430	1956540	2.28726e+06	1.48836e+06	2.48077e+06		1867105	2267980	2670108	1.92544e+06	1615843	1.75612e+06	2.31878e+06	1544198	1620315	1995168	2.60324e+06	2362596	1940535	2.23591e+06	2176579	1.87854e+06	2332525	1.74482e+06
HMDB0007940	PC(15:0/18:2(9Z,12Z))		803144	715788	783896	610456	683208	588158	728234	663617	677810	640720	753381		637104	701208	587756	640917	835786	723658	760296	622699	554788	622992	800186	696478	602553	700790	475820	762662		526058	632255	692148	553658	460350	498658	628445	522037	508818	592901	665891	595662	531084	573912	616304	545356	698118	537466
HMDB0007941	PC(15:0/18:3(6Z,9Z,12Z))		116480	119308	115080	107710	105634	101688	129339	110200	153567	130246	120382		111979	107004	97873	104372	108810	107368	109501	114214	107818	109434	111192	115836	99219	111092	97629.5	106686		100232	112101	131978	101802	92100	97747	108896	89908	97766	106974	124181	115816	103054	109057	101027	91303	105720	111136
HMDB0007943	PC(15:0/18:4(6Z,9Z,12Z,15Z))		684949	687213	625259	621632	630392	600000	315456	523936	544598	681106	636070		651830	604536	573065	564585	566216	600028	570802	624612	639340	646625	630490	635126	584510	645226	573490	572134		591740	617662	773832	565197	516312	561610	591372	477689	554980	572545	714000	695702	583328	626912	533906	530320	585844	618056
HMDB0007949	PC(15:0/20:4(5Z,8Z,11Z,14Z))		5.90991e+06	6.20971e+06	5.70343e+06	5.74327e+06	5.33026e+06	5.61705e+06	3.25242e+06	4660741	5.30748e+06	6.62477e+06	6.31212e+06		6069816	5.23372e+06	5313292	5198401	5.01088e+06	5618010	5.41701e+06	5487988	6.13561e+06	6.05122e+06	5.70585e+06	5549966	5753439	6.70165e+06	5637932	5164526		5.59278e+06	5.81278e+06	7.15922e+06	5.61989e+06	4.97427e+06	5.79524e+06	5.49707e+06	4.18071e+06	5541637	5.07798e+06	6.88712e+06	6647329	5276788	5811409	4799091	4475629	5.44166e+06	5167322
HMDB0007955	PC(15:0/22:4(7Z,10Z,13Z,16Z))		1017585	1012465	969555	916316	913811	916372	728518	825533	1064796	1.18774e+06	1132348		975581	886182	883808	870307	890814	970102	947032	909671	962823	957074	974569	977618	910317	1.12553e+06	880040	929578		882444	952642	1134026	892904	787016	933386	932384	716757	907640	837098	1.15824e+06	1105876	847081	960701	817942	747627	907692	867762
HMDB0007963	PC(15:0/P-18:1(11Z))		1023152	745780	867512	622760	634162	661649	752258	514232	797180	756544	909935		756578	912046	801483	962576	1.29476e+06	805740	855062	515826	501310	580992	867562	824697	483190	659191	349186	1.08001e+06		549397	824711	944004	726427	422678	503488	758254	440045	413509	720405	916102	698486	661515	922474	911167	701024	993924	674310
HMDB0007989	PC(16:0/22:5(4Z,7Z,10Z,13Z,16Z))		91811	79571	92077	76621.5	69017	70315	84191.5	62585.5	86476.5	81983	94784		88171.5	95103.5	92195	101777	119536	97933.5	108050	73935.5	65988.5	73344.5	96400.5	92536	64693.5	83760.5	51217	109967		79871	109357	132392	98575.5	63819	72373	104082	67270.5	70852	98698	134114	104226	88659	110916	114546	91187	114894	82818
HMDB0008026	PC(16:1(9Z)/24:1(15Z))		15621.5	12793.5	14120.5	13030	11783.5	13393	14773.5	10853	13504	13353	14073.5		12299.5	12777	11950	15191	13508	12300.5	13139.5	10987	11427.5	12426	11931	12624.5	11151.5	11189.5	9154	13970		10368.5	12378.5	13830	12472	10093	12387.5	11394	9839.5	10482	12623.5	14617	12158.5	12098	13107	12714	12442.5	14741	10170
HMDB0008090	PC(18:1(11Z)/22:6(4Z,7Z,10Z,13Z,16Z,19Z))		45511	43080	46873.5	46232	45467.5	47542	33739.5	37511.5	40592	47068.5	46767		47474.5	42360	42740	42949.5	42813.5	45036.5	44030	44678	48627.5	43936.5	45002.5	43638	46320.5	48212	44676.5	39837		43309	47427.5	50121	41606	43596.5	42103	42560	37687.5	42894	41977.5	50498	49806	43063.5	45295.5	44139	40768.5	42253.5	39149
HMDB0008292	PC(20:0/P-18:0)		211713	176424	232086	180688	152516	203182	171128	124569	175290	161957	193810		179232	182584	196952	229194	217494	167184	188466	132347	129661	150858	150398	164081	124660	132098	102507	227961		148206	211786	214928	200098	125140	144272	176674	122532	128970	188124	212159	178561	167013	219051	236756	175314	227249	140791
HMDB0008555	PC(22:0/P-18:0)		234189	153926	211845	142066	140419	200695	161408	119823	184688	146319	153828		208921	189725	190348	282406	216950	171906	215928	145410	115352	168545	162028	148802	130989	120706	102757	232804		177341	237593	252810	244638	113796	139251	211073	144375	141757	220196	243432	199972	176043	269912	249873	208690	241514	143964
HMDB0008616	PC(22:2(13Z,16Z)/22:6(4Z,7Z,10Z,13Z,16Z,19Z))		33036.5	30641.5	33393	29600	30888	31488	28641.5	27494.5	32549.5	29825.5	32726.5		30504.5	32641.5	32021	35162	34043	32361.5	30387.5	27602	27023	27801.5	30097	28940.5	27156.5	28886	23351.5	36280		25567.5	33650.5	33349.5	28656	24244	23847	27328.5	24645.5	24778	30753	31336.5	30768	28046.5	34327	35935.5	28473	32713	25459
HMDB0008653	PC(22:4(7Z,10Z,13Z,16Z)/P-18:0)///PC(15:0/22:1(13Z))		66239	61563.5	70253.5	70827	51579	58128.5	76475.5	54932.5	69784	66433	71192.5		53218	55369	57414.5	60181.5	59958.5	51912	56637.5	45523.5	44524	51790.5	53448.5	56114.5	43091.5	49295.5	38927	62402.5		43717	55452.5	62713.5	55792	38527.5	55660	56833.5	44769	43790.5	55102.5	66835.5	55156	47086.5	56553.5	57646	48459.5	74214	51736
HMDB0008819	PC(24:1(15Z)/P-18:1(11Z))		33866.5	29190.5	33494	25095.5	26300.5	27420	32564	22026	27987	28055.5	31888		28026	31316	30904.5	35771	39377	30173	31741.5	23830	22616	24698.5	29951	28410	22407	23854	15743.5	36099.5		22185	28995	33233	29935	20164.5	21849.5	27668.5	19534	19865.5	27667.5	30652.5	26058	26196	30203.5	35123	28310	35124.5	24975
HMDB0008821	PE(14:0/14:0)		1499.5	1011	1738	1285	1092.5	1151.5	1631.5	1209	1359	1062.5	1303.5		1244	1369	1350	1329.5	1329	1237	993	1164	1394	1352.5	1508	1324.5	1111.5	1238	1131	1095		1153	1365	1275	1742	1394	1550.5	1395	1581	1591.5	1311	1431.5	1195	1328	1393	1306.5	1727	1197	1275.5
HMDB0008829	PE(14:0/18:2(9Z,12Z))		3187.5	2925	4179	2849.5	3314	3157.5	4264.5	2650	3707	3491.5	2951		2947.5	3314.5	3421.5	3093.5	3099	3427.5	3576	2702	2814	3196.5	2710	2890	2759.5	3060.5	2720	3237.5		3161.5	3404	3761.5	2560	2323	3488	2948	2540.5	2811	3140	3587	3368	3131.5	3317	3218	3010	3476	3096
HMDB0008835	PE(14:0/20:2(11Z,14Z))		54895.5	51186	57591	49097.5	48513	46489	63352.5	49485.5	66474.5	55066.5	49689.5		52280	50634	47838	47392	56791	54285	56473.5	55139.5	46268	48339	56536	52188	44285	51699.5	43027	52557.5		46033	53600	61286	43732	42298	42158	47451.5	40826.5	43620	54312	55641.5	49998.5	47801	48717	47439	45901.5	53178.5	48407
HMDB0008836	PE(14:0/20:3(5Z,8Z,11Z))		8527	5896	8159	6873.5	7804.5	5614.5	8069.5	6042.5	10051	8397	7616		7778.5	7769	7102.5	6366.5	8514	9047.5	8598	8550.5	7332	5380.5	6983.5	9202	7744.5	8912	6689.5	7355		9176	9507	10872.5	6512	9240	5828	6583	4690	8366	9496	11208	9325.5	9466	8684.5	8387	8293	7729	5910
HMDB0008845	PE(14:0/22:5(4Z,7Z,10Z,13Z,16Z))		40210	32165	42970.5	37733	33477.5	31646.5	15586.5	32248.5	30437.5	36849.5	32112		40389.5	37837.5	34882	31530	36705	37316.5	40245.5	44322.5	37575	31883.5	34533.5	39338.5	35201	42461.5	39084.5	34541		37903	43810.5	51259	30599.5	34182.5	30910.5	33437	29110.5	38078.5	42932.5	46847	45176.5	37427.5	35795.5	35309	33910	33300	34446
HMDB0008852	PE(14:0/P-18:1(11Z))		18961	16430	18865	14165.5	15425.5	13785.5	12097	12862	16968.5	14589	15891.5		14258.5	17370.5	16579.5	17912.5	19472.5	16582.5	18482.5	14307.5	12371.5	15476.5	16488.5	15748.5	12581.5	16139.5	10578	18771.5		14532	17279.5	21752	14829.5	11878.5	15295	16300	11005.5	12759	13875	19699	13663.5	12858	14670.5	14924	13339	16475.5	13635
HMDB0008946	PE(16:0/22:6(4Z,7Z,10Z,13Z,16Z,19Z))		2539641	2213907	2.32358e+06	2062841	2548815	2174737	1462516	1.71279e+06	2.05588e+06	2217453	2236907		2256475	2.28397e+06	2052886	1984808	2645280	2361013	2.30435e+06	2107517	2.13136e+06	2131401	2.9602e+06	2538493	2112417	2.27665e+06	1560036	2299990		2160831	2.63022e+06	2.70679e+06	2002477	1857199	1.74824e+06	2.39535e+06	1.81525e+06	1.92988e+06	2290978	2626120	2556688	2.12366e+06	2245319	2.38348e+06	2407280	2.36229e+06	2246239
HMDB0008951	PE(16:0/P-18:1(11Z))		682510	570102	666836	515614	500156	522092	457773	405242	572250	598560	640196		593670	680286	632336	714574	885356	655591	682884	478040	464732	511332	676404	613586	421388	578323	342396	803196		535572	723396	888996	647015	431403	521490	680602	391745	423808	611052	800502	658367	587739	747378	746984	575644	809429	571386
HMDB0008979	PE(16:1(9Z)/22:6(4Z,7Z,10Z,13Z,16Z,19Z))		69632	67026	73991	68834.5	72006	56481.5	35064.5	51586	54354	72483.5	57748		67059.5	75356	66045.5	56857	64009.5	73616.5	71928	70069	79640	59384	78386.5	67592	60036.5	76800	55288	72294		63088	75924	81527	55467	71213.5	60781.5	62005.5	52391.5	60268.5	73994.5	78942.5	76692.5	74982.5	66024.5	70888	63949.5	70790	59331.5
HMDB0008984	PE(16:1(9Z)/P-18:1(11Z))		57184.5	51176	63282	42432.5	42468.5	41139	39887.5	41933	50916	41516.5	48141		46398	49400.5	46872.5	49894.5	59721	46845.5	53343.5	43558.5	33229.5	39063	45755	42965	33703.5	42482	29673.5	60221		33571	41089	51769	42336.5	31493.5	37434.5	45641.5	33821	33581.5	41683	49209	38640	37677	45222	45126.5	37228	54270	44235
HMDB0009045	PE(18:1(11Z)/22:6(4Z,7Z,10Z,13Z,16Z,19Z))		790568	710692	812174	655861	772926	674617	703840	662654	768987	749587	715130		700881	706328	745498	689336	789740	695918	775812	698158	620104	687782	774661	713482	663066	704264	575276	763761		625370	749387	760233	641098	542330	567344	682142	677568	607164	702726	762022	680175	643519	705941	713850	717196	842592	824492
HMDB0009050	PE(18:1(11Z)/P-18:1(11Z))		1.72755e+06	1.38783e+06	1631392	1084181	1.02566e+06	1.0346e+06	1255601	1165618	1.50579e+06	1.13656e+06	1536659		1088932	1270358	1175261	1.38697e+06	1784803	1.08771e+06	1315774	831822	627172	856394	1120209	1093674	701555	917907	533692	1.68058e+06		625192	860310	1035037	884834	504766	636708	873568	636489	506944	818439	1.00292e+06	733310	758473	1.01889e+06	984742	763854	1.24388e+06	908674
HMDB0009111	PE(18:2(9Z,12Z)/22:6(4Z,7Z,10Z,13Z,16Z,19Z))		151912	121482	150828	115080	110100	120498	120171	128102	123802	103771	130860		127478	122546	103552	132452	143294	115361	135192	129438	109590	127408	126438	127583	124522	121978	113410	124609		110626	144489	144062	112568	95394	91816	120485	89533	113225	158038	146611	141701	108666	120576	114366	120775	126438	115318
HMDB0009149	PE(18:3(6Z,9Z,12Z)/P-18:1(11Z))///PC(14:0/16:1(9Z))		785280	924418	779559	725416	743738	677413	362704	638780	678574	812337	837304		846899	724151	661044	636933	644036	832168	744048	723263	818788	904570	769860	825836	868616	1017890	897608	700590		753338	771854	889854	807886	721442	826209	792690	716790	829758	709704	951864	895509	685414	808861	637751	591630	730390	769376
HMDB0009213	PE(18:4(6Z,9Z,12Z,15Z)/P-16:0)		3878	3395	3659	3457	3242	3443.5	3174	3098	3576.5	2928.5	3433		3553.5	2975	2716.5	3171	3416	3547	3565.5	2771.5	3243.5	3051	3606.5	3742.5	2756.5	3157.5	2329.5	2733.5		3373	3405	3960	3380	2822.5	3374	2906	2592	3355.5	2493	3860	3743	3128.5	3030.5	3317.5	3332	3061.5	2567
HMDB0009215	PE(18:4(6Z,9Z,12Z,15Z)/P-18:1(11Z))////PE(16:1(9Z)/P-18:1(11Z))		15470	13766	14879.5	12389.5	12963	11990.5	13236.5	13742.5	17707.5	13289	13881.5		13286	13712.5	12219	12042	14176	12829	14231	13045	12342	13005	15550.5	14200	13515.5	14438.5	10911	12399		12074.5	13269.5	16539	12549	11596	11488	13310	10045.5	12566	12608.5	17010.5	14702.5	12036.5	13646.5	12997	10614	12991.5	12515
HMDB0009281	PE(20:1(11Z)/P-18:1(11Z))		640968	509134	588889	392280	402262	400716	504134	394352	558534	492966	637175		386182	463662	432546	498516	683149	417264	462900	280527	264458	332108	413840	414930	263294	315320	209626	591046		240806	324514	364326	313066	215818	229370	323877	211770	206162	294568	362388	287622	273007	369510	370151	290112	407304	317800
HMDB0009314	PE(20:2(11Z,14Z)/P-18:1(11Z))		1.21679e+06	1.16192e+06	1.18108e+06	1169206	1.17516e+06	1191887	858862	932504	1102555	1.32784e+06	1.28449e+06		1215743	1.15203e+06	1.07894e+06	1.08738e+06	1.18336e+06	1144993	1.08891e+06	1.08143e+06	1.27303e+06	1.13019e+06	1.18692e+06	1220226	1136805	1228547	1084778	1057605		1198882	1303951	1399236	1180037	1.12239e+06	1.11589e+06	1.26102e+06	938519	1.1671e+06	1.18279e+06	1.40597e+06	1364451	1189998	1.28121e+06	1214600	1098945	1170040	1.0768e+06
HMDB0009545	PE(22:1(13Z)/P-18:1(11Z))		75905	61276	76756	57989	59104	60577.5	62532	54108.5	69472.5	67952	79409		65793.5	68988.5	68698.5	74185.5	91082	67301.5	72536.5	52882.5	53473	57784	64663.5	70591.5	50110.5	57555	44165	80765		56630.5	69968.5	78067	64627.5	51327.5	52037	66381	46354.5	48522.5	65125	76952	66001	58545.5	75628	76497	62293.5	76354	61011
HMDB0009610	PE(22:4(7Z,10Z,13Z,16Z)/P-18:0)		2757897	2.63426e+06	2588800	2353951	2.47744e+06	2.38555e+06	2014959	2.32692e+06	2555861	2.78187e+06	2.9116e+06		2.57109e+06	2544216	2405588	2477288	2.64123e+06	2552749	2466086	2.39166e+06	2.50767e+06	2.51614e+06	2.65718e+06	2603353	2372322	2676767	2170680	2577883		2.25541e+06	2.49887e+06	2.80512e+06	2.30839e+06	2.09862e+06	2.25023e+06	2520225	2012512	2.1764e+06	2284470	2.80312e+06	2632176	2261079	2.52681e+06	2334117	2129654	2.39986e+06	2.20011e+06
HMDB0009644	PE(22:5(4Z,7Z,10Z,13Z,16Z)/P-18:1(11Z))		4.82631e+06	3618158	4428733	3.70665e+06	4.13992e+06	3.84683e+06	2.98282e+06	2.96052e+06	3.60943e+06	4.01426e+06	4364866		4510169	4454835	4051156	4220429	4.97892e+06	4240934	4236067	3845244	4156104	3.69854e+06	5.33042e+06	4828523	3.86488e+06	4.36288e+06	3048359	3940200		3957976	4.66852e+06	4.93581e+06	3632952	3174307	3.42684e+06	4.36611e+06	3369480	3.48204e+06	4.43125e+06	5.15e+06	4.94214e+06	3975048	4313901	4.31717e+06	4.14011e+06	4284961	3793685
HMDB0009710	PE(22:6(4Z,7Z,10Z,13Z,16Z,19Z)/P-18:1(11Z))////PC(14:0/20:4(5Z,8Z,11Z,14Z))		1311636	1.28505e+06	1.41025e+06	1248832	1.19748e+06	1145097	897448	1182948	1.19936e+06	1133561	1234070		1243888	1.23413e+06	1250908	1198781	1.36275e+06	1.26135e+06	1315865	1.23036e+06	1.13732e+06	1203461	1.42808e+06	1218998	1208570	1366505	1.09099e+06	1388544		1044489	1178216	1263821	1065976	897752	1052206	1.18542e+06	1.18448e+06	1111826	1101462	1339534	1.23387e+06	1030219	1.0915e+06	1.10951e+06	1042929	1.34962e+06	1.29477e+06
HMDB0009742	PE(24:0/P-18:0)		83726	62534.5	91219.5	71441.5	59912.5	82778.5	67971	47544	64834.5	60879.5	71058		60383	60929	55365	72930	66908.5	52061.5	60391	46852.5	42471	43794.5	47919.5	51287	37634	45673	32529	63073.5		39573	51804.5	54537.5	57262.5	35825	38837.5	44786.5	34209	35912.5	47591	54307	45975.5	45100	54783.5	57374	47660	59953	39043
HMDB0009773	PE(24:1(15Z)/24:1(15Z))		4004	3101.5	3339.5	3400.5	3418.5	3014.5	4075.5	3039	3187.5	3252	3737		3303	3760	3309.5	3914.5	4089	3235.5	3506	2992.5	3437.5	3374	4120.5	3534.5	3101.5	3223	2383.5	4007		3653	4515	4789.5	3877.5	2744.5	2909.5	3532	3767	3145.5	4806	4471.5	3696	4030	4444.5	5150.5	4183	5124.5	3784
HMDB0010164	PS(18:0/20:0)		77066	71045.5	74781.5	63934	66728	63908	73420	63435.5	73988	66218.5	79655		65703	74055	59861.5	68883.5	82239	65647.5	71375	65210.5	61021	62927.5	68011.5	71516	61052	68085.5	48819	79530		51189	63419.5	72460	59327.5	52964.5	58347	69175.5	53918	50444.5	60277.5	71988	65677.5	57382	66494.5	69044	58416	70956.5	63101.5
HMDB0010165	PS(18:0/20:4(8Z,11Z,14Z,17Z))		670896	598010	623786	515229	529374	511778	489228	407186	539982	589919	628113		554060	574260	531842	561364	636837	559411	566140	485154	473126	478419	552218	545838	439521	537188	383282	583574		449430	517933	676102	500434	401193	435365	500651	338400	411473	490760	638038	519192	481358	538472	518058	451385	565148	471720
HMDB0010167	PS(18:0/22:6(4Z,7Z,10Z,13Z,16Z,19Z))		9706897	8635561	9.33803e+06	8649046	9310763	8.65934e+06	5.71485e+06	6551156	7.65621e+06	9069906	9043934		9529180	9.27129e+06	8.54232e+06	8.32531e+06	9.59415e+06	9418923	9.28586e+06	8985326	9.32964e+06	8.94338e+06	10159809	9.82724e+06	9098073	9.81715e+06	7.9417e+06	8869334		9033281	9.82348e+06	1.0317e+07	8418898	8.25932e+06	7.79978e+06	9318489	7011919	8.52731e+06	9110816	10572099	1.04542e+07	8.81459e+06	9325051	9.05213e+06	8937010	8844718	8142255
HMDB0010328	Tyramine glucuronide/N-Acetylmuramate		1604.5	1552	1771.5	2022.5	1607.5	1518.5	1647	1747	1937	1856.5	1655.5		1623	1624.5	1850.5	1890	1635	1601.5	1788	1613	1757.5	2124.5	1718	1423.5	1654.5	1243	1497.5	1596.5		1544.5	1600	1584.5	1608.5	2466	1697	1596	2023.5	2172	2330.5	1940	2361	1744.5	1619	1567	2756.5	2094	2004
HMDB0010330	Cholesterol glucuronide		1471	1845	1891.5	1809.5	1899.5	1972	2060	1790	1699.5	1947	2060		1597.5	1909.5	1795	2020	1650.5	1694	1852.5	1752.5	1842.5	2363	2143	1629	1991.5	1929.5	1967.5	2082		2019	2096	1738.5	2124.5	1798.5	2201	1629.5	2210.5	2069.5	1920.5	1850.5	2235	2150	1903	1708.5	2962	2382.5	1969.5
HMDB0010343	1-(alpha-Methyl-4-(2-methylpropyl)benzeneacetate)-beta-D-Glucopyranuronic acid		2808	2910	3074	3255.5	3142.5	2963.5	3478.5	4366	3489	3048.5	3675.5		2756.5	3111.5	3082.5	2864.5	2748	3068	2835.5	3274.5	3952.5	4583	3103.5	3324.5	4058	2894.5	2650	3741		3587.5	3624.5	3052	3759	4100.5	4096.5	3884	3484	3789.5	4655.5	3801	4254	4274.5	3097.5	3245.5	5374.5	3843	3845
HMDB0010347	Octanoylglucuronide		3124.5	3712.5	3540	3792	4392.5	3478.5	4081.5	4430	3426.5	3686.5	3829.5		3457	3667	3224	3982.5	3603	3571.5	3606.5	3207.5	4169	4229.5	3441.5	3672.5	3280	3748.5	3769.5	3743		3588.5	3177.5	3405	3891	4438.5	4572.5	4320.5	4162.5	4306.5	4586.5	3975	4716.5	3229.5	3190	3369.5	4617	4363	3974.5
HMDB0010350	2-Phenylethanol glucuronide		3859	4478	3712.5	4735	3855.5	4096	4485.5	5153	4421	5452.5	4640.5		4295	4723.5	3937	4308.5	4313	3854.5	3637.5	4000.5	4502.5	4783	4152.5	4209.5	4273	4167	4656.5	4391.5		4075.5	4422	3799	4411	4302	5379	4205	4909.5	4921.5	4916.5	4037	6582.5	6263	4411	4024.5	6127.5	4972.5	4666.5
HMDB0010381	LysoPC(15:0)		97918	94538.5	86314	80581	85168.5	81003	213819	84802.5	124818	100310	98293.5		102196	96300	98194	95737	100536	92515	91621.5	99318	90147	93565.5	102187	115610	97803	99305.5	94857.5	92470.5		73720.5	81717	95581	80803	80209	100034	96971.5	77746	77103.5	76193	98247	91155	77782.5	84306.5	73008.5	74542	105228	93642.5
HMDB0010382	LysoPC(16:0)		3461.5	3204	3500	3089.5	2917	2845	4429.5	2939.5	3243	3047	3067		3088	3097.5	2709	3303	3555.5	3350	3110	3613	3222.5	3736.5	3519.5	3848.5	3294	3068.5	2884	3076.5		3013	3438.5	3722.5	3347	3236	4465.5	2895	3450	3080.5	2737.5	2853.5	3909	3480.5	3433	2902	3901	4136	3159.5
HMDB0010384	LysoPC(18:0)		2393	2126.5	2678.5	2323.5	2652.5	2178.5	2738	2489.5	2491.5	2053.5	2605.5		3288	2687	3119.5	2898	2386.5	2448.5	3001.5	3259.5	2714	3346.5	2418	2965.5	3420.5	2383.5	3216	2511.5		2796.5	2765	2492.5	3071	2590.5	2959.5	2450.5	2524.5	2870	2517	2448	2653.5	2165.5	2294.5	2037	2630.5	2369	3022
HMDB0010395	LysoPC(20:4(5Z,8Z,11Z,14Z))		2210.5	2513	2421	2079.5	2527	2197	2071.5	2242.5	2191	2479.5	2601		2240.5	2588.5	1809	2403.5	2305.5	2505	2323	2814.5	2316	2395.5	2069	2370	2120	2521.5	2483	2263.5		2630.5	2098	2273	2706	2666	3150	2176.5	2296.5	2730	2530	2226	2611	2557.5	1865.5	1907	2593.5	2739	2339
HMDB0010405	LysoPC(24:0)		1351.5	846.5	1225.5	1069	1211	1212	1091	1145	1226	1409	1424		1054.5	1118	1000.5	967	1030	816.5	1280.5	1222.5	1354	1201.5	1026	1277.5	1024	959.5	836	1118		1124.5	1242.5	1126	1308.5	967.5	1260	953	926	1354	1455	1327.5	884.5	1068.5	1079.5	1180.5	1146	1378	935
HMDB0011147	DG(18:0e/2:0/0:0)		2798.5	2787.5	2803.5	2695	2773.5	2630	2738.5	2730.5	2312	2536	2247.5		2427	2685	2692	2570.5	2713.5	2695	2720.5	2771	2899	2565	2741.5	2841	2879.5	3057	2914.5	3090.5		2700	2696.5	2418.5	2361	2499	2858	2868.5	3208.5	2416.5	3091	2659	2904.5	2761.5	3115.5	2985.5	2315	2721	2591.5
HMDB0011676	Hydroxyglutarate		35319.5	35504	33878	30326.5	34282	31644	41003	48052	51173	54450.5	66315.5		34886.5	38400.5	33412	32925	39339.5	37923	41123	35491	28262	35829	42294.5	37351	32441	38262	30278.5	40473.5		33295.5	38288	36634.5	31292	28060.5	29331.5	32380.5	32217.5	29780	29247	31112.5	32462.5	32896	36805.5	41546.5	40925.5	42060	43088.5
HMDB0011723	2-Methylhippuric acid		6849.5	7316	6914	6220	7293	6931.5	3555.5	7928.5	5270.5	8205	6696.5		4437.5	3896.5	5894	5651.5	5076	4944	4090.5	3590.5	7108	9457	5561	4134.5	6514	3659.5	4049	2967		7641	6226	7454	5867	13140	8122.5	7509	7860.5	10981	23210.5	12210	22539	8873.5	6026.5	7071.5	27533.5	6693	6589
HMDB0012092	SM(d18:0/22:1(13Z))		13922.5	11736	16338	11126.5	10553	12123.5	12079.5	8380	11494.5	10585.5	12258.5		11047	11095.5	11775.5	13457.5	13992.5	10332.5	11422	8458	7576	8832.5	9864.5	10816.5	7316.5	8537.5	6510.5	11868		7978.5	10438.5	11681	9626.5	7812	7332	10165.5	7018	7583.5	9889	11219.5	10002.5	8992	11535.5	11841.5	9924	12969.5	7960.5
HMDB0012108	LysoPC(17:0)		15870.5	15089.5	13713	14924.5	12790	12256.5	27356.5	13362	17328.5	16211	15478		16419	15238	16087	15652	16159	14180	14708	14271	15029.5	16183	15145	16846.5	15601.5	16716	14909	14016.5		12239	12922	15465.5	13384.5	10546.5	16683.5	14535.5	12636	12933.5	12921	16502.5	16100	12717.5	13299.5	11561	11581	16906	14417
HMDB0012206	CMP-N-glycoloylneuraminate		1885	1421.5	2254	1504.5	1340	1913.5	1423	3004.5	1869	1841	1589.5		1541.5	1739	1491.5	1805.5	1609.5	1650	2056	1982	1619.5	1739	1673	1968	1465.5	1479.5	1352	1887.5		1478.5	1428.5	1775	1383.5	1589	1608.5	1889.5	2249.5	1860	1935.5	1869.5	1838.5	1439	1522.5	1586	1542	1837.5	1513
HMDB0012314	3-O-Sulfogalactosylceramide (d18:1/18:0)		284942	219613	265560	195682	183052	196528	213078	140848	238194	228784	263480		344010	411539	377948	410810	571006	403868	454250	267724	220800	242942	384449	372870	209387	304772	141859	496652		343778	516342	654044	438770	253649	279891	519209	246430	265722	472090	657710	457686	400784	532980	569455	402988	574150	359732
HMDB0012317	3-O-Sulfogalactosylceramide (d18:1/18:1(9Z))		40394	36820.5	34570.5	33030	35939	31945.5	34833	29841.5	40155.5	37130	40233		43600.5	46221	42912.5	45224.5	54732.5	46114.5	42537.5	37582.5	33018.5	41047.5	48891	45494	35890	42046	28761.5	55841.5		46579.5	58447.5	66887.5	50706.5	34597.5	41486.5	57039.5	45332	42282.5	55665	69555	58860.5	51062	57827	60224	50483	61987.5	53865.5
HMDB0012318	3-O-Sulfogalactosylceramide (d18:1/24:1(15Z))		3550373	2529706	3.08888e+06	1980487	1.98029e+06	2018402	2.43804e+06	1.38209e+06	2.63213e+06	2.35731e+06	2930259		1913616	2.27586e+06	2.03615e+06	2398532	3278457	1.96983e+06	2258305	1256412	1019962	1.32531e+06	1.91042e+06	2.01069e+06	1001584	1.43229e+06	660460	2.73334e+06		1.07501e+06	1685137	2142355	1531555	763650	880998	1.49572e+06	707136	743719	1.42813e+06	1974046	1379419	1.29282e+06	1884679	1895751	1401876	1.99969e+06	1231572
HMDB0012454	3beta,7alpha-Dihydroxy-5-cholestenoate		3711.5	3795	4339.5	3574	4383	4224	4453	4309	3847.5	4299	4176		4148	3859.5	3660	4740	3780	3980	4247.5	4019.5	3284.5	3550.5	3714.5	4360	4454	3651	4012	4210.5		4141	3729.5	3684	5142	3979.5	6523	3738	4678.5	4776	4105	4193	3267.5	4418	4545	3931.5	4829.5	5121	4131
HMDB0012580	14-hydroxy-E4-neuroprostane		2868	2674	2873	2478.5	2550	2625	3042.5	2651.5	2559.5	2221.5	2564		2528	3033	2967	2815.5	2543	2745.5	2585	2600.5	2791	3178	2651.5	2965	3026.5	2603	2392.5	2657.5		3074	3167.5	2847.5	3039.5	2834	3327.5	2627.5	3238.5	2845	3206	3026.5	2790	2451	2728	2979	3594	2819.5	2681.5
HMDB0012843	D-2-Hydroxyisocaproate		7077.5	7891.5	7973.5	7892.5	7804	6517	8429.5	14940.5	9308.5	8762.5	8345.5		6964	7116	6774.5	7578	7136	7622	7119.5	7360	7291	8839.5	7742.5	7680.5	8037	6671.5	6876.5	7397		6988.5	7634.5	8058	6544	7539.5	9141	6915	8310.5	8974.5	10148	8835.5	9228	7675.5	6974	7017	12692	9143.5	8524.5
HMDB0013040	PGH3		3139	3256.5	3392.5	3112.5	3370.5	4107	2912	3952	3061	3534.5	3633		3397	2744.5	3134.5	3214	3034.5	2770	2527	2465.5	4032	4775	3457	2937.5	3481	2817	3298	2647.5		4314	4686.5	4246.5	4930	5189	4135.5	3645.5	4646	5608	7930.5	5125.5	8087	5421.5	3182	3508.5	10871	3941	3854.5
HMDB0013070	Sinapyl alcohol		2956	3820.5	3403.5	4384.5	3879.5	3476	3529.5	4851.5	3394.5	4143.5	3732.5		3237	3287	3029.5	3620	2693.5	3143	3929.5	4068.5	3703.5	3730	3475	3168	3910.5	3664	3684.5	3854		3553.5	3261	3329.5	3810.5	5009	4959.5	4471.5	5124	4376.5	4270	3451.5	4314	3318	3270.5	3565.5	4911.5	3369.5	3816.5
HMDB0013287	Ne,Ne dimethyllysine		3117	3215	3284	3240.5	3676	3112	3146.5	3590	3595	3016	3018		2844	3238	3008.5	3514	2988.5	2868.5	3492	2982.5	3226.5	3293	3371.5	3326	3834	3029	3362	3186.5		3109.5	3671	3311.5	3305	3121	3786	3806	4036.5	3489	3497.5	4429	3103	2768.5	3039.5	2892	3482.5	3608	2681.5
HMDB0013858	3-Dechloroethylifosfamide		31253.5	32251	27624.5	28043.5	30941	31223.5	18690	23949	25130.5	26382	25778		31013.5	31358	29810.5	30723	29832.5	31227	29876.5	31054	29021	32292	33145.5	33318.5	34007.5	34129	30488.5	31093		27547.5	28556.5	27127.5	28118	30064	33296	27227	31978.5	28349	28236.5	26391	26634	25890	26065.5	26646	28048.5	32829	31378
HMDB0013866	N-Desmethyltamoxifen		1830.5	1370	1737.5	2605.5	1849	1422	1624	2026.5	1665	1694.5	1950.5		1511.5	1996	1554	1991	1784	1682.5	2134	2283	1554	1952.5	1885.5	1585.5	2110	1250.5	1765	1482		2196.5	1965.5	1814.5	2363.5	2136	2051	1811.5	2217	2175	1904	2055.5	2062	1867.5	2029	1586.5	2165	1492.5	1576
HMDB0013897	Cycloheptanecarboxylic acid		6096.5	6267.5	6765.5	6383	6752.5	6530	6784	6544	6906.5	6254	6062.5		6145	6353	6112.5	5958.5	6359	6880	5573.5	6075.5	6572.5	6169	6742.5	6645.5	6406	5756	6295	5919		5939.5	5630.5	6502.5	7253	7884.5	6912.5	6552.5	7193	6237.5	7675.5	6389	5950.5	5404	6084.5	6168.5	6911	6690	6751.5
HMDB0013898	Propylhydroxypentanoic acid		5209	5235.5	4933	5609	5054.5	5484	5294	5770.5	4780	5224.5	5079		5139.5	5357.5	5129	4876.5	4553	5176.5	5450	5348.5	4866	5177	5257	4882	5147.5	5135	5507.5	5425.5		4793	5206	5618	5260	5383	5659	5604.5	5892	5168	5137	4656	5533	5287.5	5420.5	4823.5	5171	5839	5866.5
HMDB0032488	C15:5		4422.5	4029.5	4824	4429	3978.5	5208.5	4754.5	7622.5	4398.5	4199	5121		4097	4223.5	4485	5548	3442.5	4882.5	4176	3990	4159	4769.5	4140.5	4806.5	4594.5	3815	3897.5	4072.5		4370	4580	4357.5	3416	5827	5182.5	4533	4184.5	4922	5028	5239.5	5631.5	5295.5	4590.5	4516	5329	4420	4838
HMDB0059634	I(-)		3461.5	3620.5	3506.5	3606.5	4214.5	3340	3378.5	3628.5	3335	3699	4240		3108	3605	3359.5	3279	3139	3485	4032.5	3679.5	3733	4075.5	3989	3456	3498.5	3832.5	3165	3656.5		3104.5	3208	2975	2433.5	3400	3284.5	3940	4176	3343.5	2887	2597.5	2869	2737	3371	2747.5	2665.5	4050.5	3147.5
HMDB0059657	(S)-2,3,4,5-Tetrahydropyridine-2-carboxylate		3308	3286	2908.5	3433.5	2790	3177	3106.5	3006	2938	2639.5	3022.5		3084.5	2177.5	3074	3007.5	2743.5	3095	2982	3248	3239	2773	2721	2740.5	2968.5	2978.5	3531	2624		2732	2965	2708.5	2572	2972	3209	3297	2992.5	3162.5	3030	3168.5	2854	2681.5	2983.5	2881	3197	2546	3280.5
HMDB0060351	Methyl-Tyr		2567	2723.5	2631.5	2981.5	2611.5	3139	2125	3172.5	2615.5	2931	2704		2708.5	2512	2393.5	2349	2067.5	2561	2614	2132.5	3261.5	3490.5	2450	2632	2976.5	2334.5	2524.5	2566.5		3050	3134	3203.5	2863	4075.5	3495	2417.5	3432	3663	5688.5	3223	5506.5	3286.5	2633.5	2696	7009.5	2857.5	2629
HMDB0060409	C21:3		2112.5	2093	2335.5	2122	2112	1909.5	2000.5	1906	2275.5	2300	2218.5		3078.5	2306.5	2244.5	2904	2757	2451	2430.5	2556	3215.5	3213.5	2943.5	2998	2930.5	2445	3127.5	2495.5		2179	2254.5	2303	2702	2166.5	3042.5	2297	2589	2517	2493.5	2524	2163.5	2338	2506	2235	3139.5	2155.5	2527.5
HMDB0060437	Androstan-3alpha,17beta-diol		2912.5	3267.5	3804.5	3175.5	3417.5	2824	1426	1679.5	2997.5	4126	3049.5		5107.5	4489.5	4664.5	4254.5	7348	4985.5	4160	3877	9294.5	8861.5	9486	7271.5	5545	5194	7891	4105		3786.5	3594	3121.5	4952.5	2124.5	4349.5	2630	4215	4236	3261.5	3563	3523.5	3225.5	3419.5	2872.5	4488	2663.5	4223
HMDB0060442	beta-Alanyl-L-lysine		1926.5	2290	1911.5	2355	1734	1833.5	3056	2321	2877.5	2790.5	2380		1694.5	2067	1996.5	2399	2234.5	1938.5	2170.5	1959	2077.5	1960	2006	1688.5	1957	2006.5	1463.5	2015		1832.5	2192	2021.5	1881.5	1758.5	2462	2212	2804	1880.5	2164.5	2511	1752	2065.5	2015.5	2346	2249.5	2260	2526
HMDB0060477	gamma-Glutamyl-beta-aminopropiononitrile		2044	2376	2084.5	2228	1894.5	1857	1580.5	2074	1683.5	2654	2224		2408.5	1910.5	2166	2506.5	1977	1791	2258	2146.5	2154.5	2599	2307.5	1854.5	2040	2556.5	2460.5	2312		2087	2264.5	2010.5	1777.5	1955.5	2093.5	2230	1983	1997.5	2007.5	1954.5	1872.5	1977.5	1963	2266.5	2336	2212	2013
HMDB0060483	P-homoserine		4414.5	5879.5	4173	3843.5	4422	3737	2467.5	2348.5	2836	4432.5	5364.5		4222	4205	5769.5	4503	4095	5343	3491.5	3014.5	5103.5	4594.5	5428	5594	4164.5	4360	4267	5211.5		3756	4177.5	3397.5	3666.5	3547	3512.5	3424.5	4510.5	3744	3388.5	4253	4205	3965.5	3369	3759	3663	3240.5	3228
HMDB0060493	N-Acetylmuramate		1073.5	1415	1566	1922	1072.5	1111.5	1599	2585	1670.5	1898.5	1779		1649.5	1787.5	873	1569	1519.5	1393.5	1666	1674.5	1780.5	2056	1458.5	1742.5	1413	1453	1484.5	1455		1132.5	1630	1280	1542.5	1632.5	2363	1544	1780	1818	1771.5	1518.5	1963.5	1129.5	1158.5	1295.5	1947	1829.5	1498.5
HMDB0060502	Phylloquinol		1870.5	2001	2463	2017	2415	2049.5	2244.5	1930	2027	2342	2048		1622.5	2294.5	1961	1971.5	1840	1899	1931.5	2066	1846.5	2028.5	2409.5	2580.5	2095	2223.5	1972.5	2114.5		1947.5	2032	2095.5	2691	2140.5	3011.5	1934.5	2942	2221	2303	1714	2090.5	2387.5	1987	2149	2302.5	2700.5	2462.5
HMDB0060507	S-(Formylmethyl)glutathione		10805	12648.5	11548.5	11142	11217.5	10272	5946.5	10400	11769.5	11191.5	13161.5		13058.5	12244	12908.5	12101	11426	11402	11019	12961	11666	13577.5	12269.5	11650	12305	12591	12606.5	11659		10385.5	11350	11979.5	11617	8933	12035	12125.5	12444.5	12612.5	10501	12303.5	12101	9917.5	12365	9602.5	9277	11721	13356
HMDB0060509	Sedoheptulose P		9451	9696	10280	8510.5	10196	8695	9384	18819	13988.5	15066	17134		8684.5	9380	7666	8315	8152.5	9020.5	9270	9633	10392.5	10417	9899.5	8670.5	10723	12131	9494.5	10150.5		7923.5	8384.5	10336	9073.5	7833	6643.5	8001	8069.5	10865.5	8012	10887.5	11536	7995.5	7880	6861.5	7713.5	7096.5	8499.5
HMDB0060517	trans-3,4-Dihydro-3,4-dihydroxy-7,12-dimethylbenz[a]anthracene		1805.5	1831.5	2124.5	2716.5	2405.5	2189.5	3535.5	2738	3780.5	2807.5	3303		2072.5	2464.5	2535	2287.5	1778	2680	2011.5	1501.5	2771	2146.5	2599.5	2594	1875.5	2378	2028	2215.5		2159.5	2481	2382	2552	3164	2863	2669.5	2954.5	3340	3075	2437	2715.5	2139	2170.5	2266.5	2788	2814.5	2002.5
HMDB0060669	p-Hydroxyfelbamate		2186	3073	2672	3006.5	2656	3140	3224	3094	2679	2783	2941		2325.5	2822	2583	3077.5	2653.5	2457	2668	2395.5	3043.5	3384.5	2447.5	2556	2665	2127	2527.5	2315.5		3399.5	3031	2638.5	2538.5	10615	3665	2702	3844.5	3161.5	3440.5	2882	3736.5	2763	2891	2816.5	3731	3012.5	2358
[truncated: 28 more columns]

## Sheet: FC
		TwKOneuro preterminal												TwKOneuro young																	TwKOastro rapamycin experiment
Metabolite	HMDB_1stid	Ctr	Ctr	Ctr	Ctr	Ctr	Ctr	TwKOneuro_preterminal	TwKOneuro_preterminal	TwKOneuro_preterminal	TwKOneuro_preterminal	TwKOneuro_preterminal		Ctr	Ctr	Ctr	Ctr	Ctr	Ctr	Ctr	Ctr	TwKOneuro_young	TwKOneuro_young	TwKOneuro_young	TwKOneuro_young	TwKOneuro_young	TwKOneuro_young	TwKOneuro_young	TwKOneuro_young		Ctr Vehicle	Ctr Vehicle	Ctr Vehicle	Ctr Vehicle	Ctr Vehicle	Ctr Vehicle	Ctr Rapa	Ctr Rapa	Ctr Rapa	Ctr Rapa	Ctr Rapa	Ctr Rapa	TwKOastro Vehicle	TwKOastro Vehicle	TwKOastro Vehicle	TwKOastro Vehicle	TwKOastro Vehicle	TwKOastro Vehicle	TwKOastro Rapamycin
Methyl-His	HMDB0000001	0.928131	1.00324	1.17557	1.12143	0.804601	0.96702	1.8236	1.38349	2.04753	1.26873	1.09081		0.933378	1.01921	0.755881	1.10019	0.996267	0.988618	1.00719	1.19926	1.07542	1.28473	0.921723	1.1887	1.17643	0.852278	1.07324	0.747989		0.88633	0.76098	0.894884	0.794648	1.11356	1.5496	0.85014	0.964523	0.752975	0.783024	0.614465	0.769534	0.841476	0.805286	0.714701	0.793552	1.12573	0.990185	1.4657
Hydroxybutanoic acid	HMDB0000008	1.08434	0.877127	1.04326	1.012	0.955227	1.02805	4.07331	2.62988	1.53476	1.17809	1.24267		0.988051	1.06495	0.864046	1.14014	0.933187	0.939021	0.961018	1.10959	1.12195	1.16551	0.958445	1.02871	1.1721	0.963989	1.0843	1.0535		0.918918	0.992782	0.954965	0.893883	0.989277	1.25018	0.971572	1.10485	0.930567	0.917501	0.917006	0.913535	0.821081	0.887191	0.882092	0.996323	1.03432	0.95762	1.54216
Deoxycorticosterone	HMDB0000016	0.98252	1.03575	1.10976	0.915237	1.02111	0.93562	1.27183	1.37454	0.973615	1.02764	0.865963		0.947475	1.17234	0.854386	0.953175	1.1283	0.919324	0.915006	1.10999	0.869929	1.11535	1.01017	1.18512	1.0081	1.09687	1.18046	1.03417		0.8783	0.945511	1.03552	1.03349	1.12468	0.982494	0.895694	1.37698	0.872052	0.992119	0.951759	1.11134	1.07318	1.10037	0.854658	1.15626	1.04143	1.14039	0.971517
4-Pyridoxate	HMDB0000017	0.931691	1.40092	0.890211	0.921301	0.946453	0.909426	0.512026	0.72157	0.613458	1.01308	1.26221		1.07834	0.98782	1.33864	1.08448	0.808256	1.11468	0.875495	0.712286	1.24985	1.17647	1.07133	1.55758	0.924042	0.872553	0.986089	1.22407		0.834932	1.13539	0.949141	0.998901	0.883593	1.19804	1.03337	1.22192	1.02638	1.03567	0.936551	0.943645	0.89968	0.835532	1.10741	0.952738	0.93715	0.921163	0.938749
Ketovaline	HMDB0000019	0.951004	0.785268	1.00869	0.925281	1.19516	1.1346	0.887076	1.07235	0.865857	0.842467	0.911117		0.871841	0.763432	1.07472	1.07618	1.16608	1.27581	0.972574	0.799364	1.08329	1.00248	0.613063	1.0475	0.765551	0.848812	0.748974	1.0037		1.06697	0.955506	0.987231	0.788179	0.894286	1.30783	0.945779	0.789428	0.814237	0.781619	0.803885	0.82972	0.995263	0.872556	0.959254	0.698625	0.737266	1.22533	0.847658
Asparagine	HMDB0000026	0.986898	1.08294	1.0207	1.04506	0.957436	0.90697	0.645971	1.19492	1.27693	1.06266	0.868537		1.04888	1.02344	0.997964	0.915275	0.841391	1.04582	1.10273	1.02451	0.997028	1.16819	1.1234	0.866615	1.1496	1.10809	0.997666	1.05135		0.963717	1.05341	1.0189	1.02748	0.856718	1.07977	1.01001	0.93685	1.07242	0.868281	1.02549	0.948201	0.879248	0.917253	0.833507	0.921887	1.02378	1.00971	0.862074
Androsterone	HMDB0000031	0.959677	0.967175	0.879223	1.09953	1.0162	1.07819	0.810304	1.06983	1.0459	0.921036	1.03869		1.14343	1.06133	1.13191	0.915265	1.05873	0.893658	0.919875	0.875797	1.24427	1.33789	0.966257	0.876661	1.42432	0.813569	0.91901	0.982102		1.06916	0.968038	1.03469	0.929225	1.13785	0.861046	1.00174	0.930757	1.12814	1.30995	1.1501	1.13172	1.21675	0.802826	1.0758	1.30127	0.891688	0.736945	1.09878
Carnosine	HMDB0000033	1.13097	1.02338	1.25848	1.09269	0.711362	0.78312	1.357	2.26544	1.47265	1.08908	1.40283		0.688697	0.910725	0.70815	0.869934	1.09898	1.05814	1.53488	1.1305	0.602925	0.701055	1.07484	0.75404	0.865058	1.09997	0.633193	1.34538		0.921026	0.888327	1.12898	0.940209	1.2934	0.828061	1.41012	1.32124	1.26154	1.11344	1.42207	1.30913	0.916695	1.02866	0.989859	1.02115	1.30306	1.29688	2.30863
Adenine	HMDB0000034	0.938616	1.10768	1.04569	1.01997	0.944238	0.943812	0.92598	1.0531	0.834584	0.741606	1.07487		0.966733	0.960194	1.13215	0.953494	0.858775	0.955737	1.00853	1.16438	0.820106	0.82324	0.903506	0.770888	1.04928	1.08069	1.02037	0.813043		0.915848	0.959847	0.790976	0.982661	1.14012	1.21055	0.897728	1.29582	1.31717	0.783573	0.885362	1.04203	0.88021	0.875502	0.796396	0.959817	1.07847	1.34662	1.0899
Taurocholic acid	HMDB0000036	0.659866	0.565542	2.82699	0.593153	0.855376	0.499069	0.711417	0.920732	0.555727	0.54264	0.820743		0.45507	0.669249	0.473702	0.537679	0.570421	0.505902	2.87158	1.9164	0.499751	0.591284	0.55203	0.638497	0.438428	0.922502	0.33773	0.619202		0.638935	0.597096	1.00809	0.596487	2.2996	0.859788	0.613862	0.784799	0.802327	0.509075	0.582998	0.778778	0.478134	0.575148	1.0212	0.752944	0.776035	0.552667	5.83783
Dihydrobiopterin	HMDB0000038	0.868056	0.842395	1.10579	1.12378	1.08514	0.97483	0.910235	1.42847	1.05358	1.00492	1.37597		0.760879	1.30824	0.909193	0.995383	0.765076	0.969078	1.15405	1.1381	1.43193	1.4101	0.984749	0.945012	1.10256	1.12775	1.18231	1.06814		0.969845	0.86308	0.744369	0.68265	1.41657	1.32349	0.912605	0.901157	0.905637	1.28317	0.808827	1.15525	0.963624	0.719233	0.869053	1.32896	1.05446	0.919076	1.05844
Acetatic acid	HMDB0000042	1.03456	0.910649	1.08289	0.962581	1.00994	0.999375	0.630617	0.936785	0.751816	0.857574	0.827403		1.00648	0.904124	1.03018	1.00746	1.05719	1.07551	0.997352	0.921698	1.0805	1.04752	1.0465	1.04287	0.981609	1.07354	0.945079	1.07582		1.04869	0.923661	0.969463	0.853764	0.910129	1.2943	0.936074	0.91308	0.866973	0.860241	1.00697	0.905822	0.852983	0.853577	0.840215	0.822189	1.00668	1.2915	0.924577
Valine; Betaine	HMDB0000043	0.969607	0.934993	0.992471	1.41947	0.928097	0.755362	1.54758	3.3673	1.32783	1.51113	1.39445		0.890274	1.06077	0.951459	1.14281	0.885249	0.915229	0.998855	1.15536	1.03998	1.07766	1.01417	1.07407	0.963213	1.07089	0.931881	1.08207		0.855798	0.840715	0.847838	0.89772	0.98359	1.57434	1.21551	1.23815	1.1446	0.968897	1.1122	1.0365	0.782892	0.83255	0.797659	0.862234	1.37849	0.977359	1.00615
Hexuronic acid; Ascorbate	HMDB0000044	0.95516	1.0658	1.0886	1.05443	0.930236	0.905784	0.571136	0.813175	0.727965	0.889082	0.861975		1.01775	1.01411	1.07575	1.04407	0.930298	0.962699	0.921633	1.03368	1.05406	1.17324	1.1158	1.03419	1.062	1.20932	1.08425	1.03839		0.916389	0.933901	1.04426	1.01069	0.828931	1.26583	0.934139	1.13314	0.995604	0.896762	1.00686	0.918102	0.911453	0.913234	0.88975	0.878104	1.26288	1.25554	0.914167
AMP	HMDB0000045	1.02006	0.953469	0.975079	0.98712	1.09142	0.972855	0.54225	0.950624	0.868514	0.910273	0.89727		0.946561	0.984982	1.01368	0.972038	1.02425	1.0428	0.978988	1.0367	0.731755	0.782539	0.895461	0.807841	0.900632	0.887322	0.731951	0.933231		0.985707	1.13495	1.09392	0.952259	0.951564	0.881605	1.02478	1.00586	1.00545	0.942392	1.03304	1.14019	1.00372	1.05589	1.05993	0.987614	1.06597	1.1349	1.03422
Disaccharide	HMDB0000048	0.617049	0.595973	0.578246	2.99511	0.600414	0.61321	0.702296	0.589876	0.603839	0.758374	0.669891		0.847905	1.20522	0.901132	0.976304	0.852174	1.02413	1.09963	1.0935	1.11444	1.18788	1.13312	1.00899	1.15079	0.930881	1.18001	1.00205		1.01629	0.876158	1.04853	0.958696	1.08113	1.0192	0.911033	2.3026	0.959594	0.919065	0.974971	1.11569	0.945433	0.829658	0.924878	1.0443	0.862578	1.07051	1.23241
Adenosine	HMDB0000050	0.980771	1.06325	1.04239	1.01551	0.918963	0.979112	0.896599	1.109	0.885965	0.761289	1.15294		1.02378	0.969561	1.0713	0.946764	0.889122	0.92752	0.991501	1.18045	0.880599	0.862339	0.886208	0.819135	1.01867	1.03032	1.06388	0.841063		0.93644	1.00657	0.883584	0.923394	1.07759	1.17242	0.890138	1.21639	1.31126	0.868898	0.930292	1.09999	0.844163	0.847425	0.7588	0.879901	1.06722	1.24927	1.07051
Bilirubin	HMDB0000054	0.978202	1.00335	1.09473	0.952682	1.00747	0.963565	1.14314	1.0876	1.09004	1.69989	1.1833		0.874974	1.0894	0.924956	1.07193	1.08345	0.959889	1.01582	0.979584	1.016	1.30178	1.16521	1.65983	1.09943	1.18379	0.788201	0.884079		0.796293	0.70048	0.692289	0.763032	0.775567	2.27234	0.681119	0.801258	0.784627	0.833899	0.787233	0.836381	0.749379	0.690923	0.572398	0.910971	1.36869	0.797534	0.771719
Alanine	HMDB0000056	1.01531	1.0393	1.11316	0.920495	0.981187	0.930542	0.71828	0.967982	0.783989	0.888653	0.813832		0.936474	0.980799	1.01866	0.996584	1.02176	1.06916	1.04119	0.935369	0.944914	1.00893	1.22911	0.985137	1.04247	1.18897	0.988787	1.05232		0.954605	0.98705	1.05584	1.09693	0.885187	1.02039	1.02558	1.15707	1.08964	0.988148	1.09103	1.04176	1.00478	0.964096	1.0455	1.06989	1.22115	1.17571	1.08975
ADP	HMDB0000061	1.17285	0.992204	0.968119	0.920314	1.09004	0.856465	0.40564	0.795249	0.969056	1.32002	0.988507		1.18738	0.967695	0.871775	0.662548	1.12837	1.20594	1.11792	0.858364	1.32438	1.08998	1.16733	1.38049	1.50703	1.3364	1.30636	1.16635		1.04324	1.25523	1.48751	0.835939	0.957957	0.420128	0.831636	0.53054	0.85096	1.26999	1.21447	1.15171	1.03199	0.985397	1.161	0.918784	0.543182	0.625947	0.8429
Cortisol	HMDB0000063	0.916827	1.13798	1.02148	1.09378	0.890939	0.938998	0.80033	0.967227	0.883641	0.812586	0.990085		0.949333	1.04739	0.99316	0.980408	0.978427	0.944505	0.947352	1.15943	0.878022	1.04565	1.01297	0.913925	0.986474	1.04578	1.02213	1.02287		0.945623	0.963806	0.878527	1.07124	0.931026	1.20978	0.861881	1.22182	1.02207	1.02898	0.83768	0.960732	0.986726	0.82846	0.855478	1.14704	0.913995	1.07239	0.941525
Creatine	HMDB0000064	1.04993	1.04246	1.02948	0.967228	0.957677	0.953222	0.813734	0.828317	0.886317	0.918437	0.928403		0.995758	0.994433	1.02091	1.00566	1.02747	1.00181	0.989535	0.964422	0.917842	0.949297	1.14977	1.01184	0.969301	1.08988	0.833644	1.01946		0.933001	1.0285	1.07278	1.03298	0.873344	1.0594	0.989544	1.07337	0.971417	1.03135	1.04666	0.975547	1.0065	1.03419	1.04722	1.0197	1.20774	1.21951	1.03741
Pipecolate	HMDB0000070	1.01136	0.821023	1.14546	1.1653	1.01091	0.845934	0.892027	0.978097	0.920816	0.989732	1.03001		0.941564	0.858444	0.939421	0.923501	1.02621	1.21189	0.951514	1.14745	0.840381	0.995752	0.87069	0.976618	0.953044	0.916	0.813746	1.03096		0.83809	0.929713	0.857671	0.977187	1.3374	1.05994	1.11684	1.28604	1.18888	1.0592	1.05366	1.14122	0.969798	1.02207	1.09892	0.917521	1.21825	1.23875	1.15822
Deoxyinosine	HMDB0000071	0.944984	0.729234	1.09655	1.2028	0.824434	1.202	1.00566	1.29666	1.07066	0.858145	0.966019		0.96314	0.99823	1.1192	0.868026	0.93082	0.917276	0.856329	1.34698	1.03855	1.16814	1.1192	1.16568	0.932051	0.940054	1.08596	1.1586		0.903991	0.727841	0.994166	0.969802	1.10898	1.29522	0.970082	1.33414	1.1776	0.797573	0.978763	0.945438	1.03953	0.809615	0.882147	1.01237	0.858343	0.948238	0.867865
Dopamine	HMDB0000073	1.05204	0.741469	0.795949	0.792057	0.866294	1.7522	0.843395	1.67975	0.831271	0.665286	0.855069		0.446644	0.307446	0.353081	0.406598	0.369026	2.72907	2.39414	0.993998	0.367194	0.443436	1.24344	0.421168	1.24912	3.82479	0.745109	0.896037		0.807717	1.0114	0.870159	0.903717	1.54789	0.859115	0.804319	1.31363	2.38556	0.625274	0.923044	0.700673	0.821522	0.718726	0.592142	0.616991	1.19214	0.733168	1.03965
Dehydroepiandrosterone	HMDB0000077	0.846234	0.832831	1.05382	1.0186	0.973714	1.27481	0.804468	1.09558	0.901714	1.01704	1.15668		1.08452	1.07564	1.00202	1.00837	1.0236	1.12577	0.705033	0.975053	1.14417	1.2162	0.875421	0.947765	0.979177	0.991235	1.08135	1.09087		0.995569	0.857991	0.930781	1.17729	1.02964	1.00873	0.894902	0.953495	0.874253	1.17419	0.915552	1.04564	0.971822	0.910647	0.855926	1.21678	0.922779	0.91168	1.02086
Glycerophosphocholine	HMDB0000086	1.08205	1.01713	1.1179	0.909992	0.941898	0.931029	0.992447	2.5234	1.43015	1.22655	1.26067		1.00763	1.0956	0.949612	0.997038	0.944462	0.915041	1.0162	1.07443	1.02221	1.03939	0.863221	0.967401	1.11627	1.01501	1.08184	1.03222		0.89056	0.830436	0.977852	1.07786	1.01927	1.20402	1.13011	1.23788	1.13787	1.15401	1.04526	1.05125	0.897726	0.898711	0.856226	0.988719	0.93143	1.12074	1.05317
Aminobutanoic acid (ABA)	HMDB0000092	1.02997	1.05634	1.10918	0.882892	0.976848	0.944769	0.578301	0.861163	0.863083	0.776454	0.897709		1.03796	0.970865	0.98847	0.928937	0.909202	1.00771	1.07079	1.08608	1.00713	1.14515	1.04393	0.971525	1.08037	1.16236	1.06951	1.02013		0.983207	1.05211	1.03725	0.944241	0.997113	0.986082	1.10738	1.21376	1.03527	1.0017	1.14331	1.12729	0.897271	0.959304	0.928226	0.854409	0.991615	1.08041	0.959266
(Iso)Citrate	HMDB0000094	1.11478	1.03701	1.19316	0.98583	0.883095	0.786128	0.827294	0.586139	0.770394	0.9598	1.31433		0.967903	1.39542	0.8671	0.750551	0.912615	0.969902	0.978872	1.15763	0.950182	0.967609	1.24536	1.09124	0.953153	1.24056	0.755682	1.11602		0.938227	1.22816	1.59543	0.779201	0.640557	0.818417	0.943487	0.756033	0.890207	1.07342	1.66298	1.31271	0.938802	1.08814	1.03677	0.939261	0.860157	1.00052	1.40425
CMP	HMDB0000095	1.10482	0.961524	0.937565	0.944083	1.0566	0.995399	0.642031	1.01437	1.07893	0.849129	0.973806		0.90767	0.910239	0.984631	1.0477	0.983437	1.08106	1.02915	1.05611	0.880052	0.970952	0.972587	0.949408	1.089	1.18603	0.902323	1.06079		0.953607	1.09254	1.10145	0.960491	0.947762	0.944146	0.976044	0.877949	0.919257	0.981096	0.871139	1.02352	0.887112	1.04494	1.02998	0.88679	0.840777	0.97379	0.870198
Pentose	HMDB0000098	0.950365	1.04173	1.18141	0.814197	1.02275	0.989546	1.37556	1.41509	1.20039	0.893613	1.17825		0.936042	0.911714	1.05068	0.854315	0.846206	1.13813	1.16866	1.09425	1.08312	1.31637	0.825377	1.04305	1.04512	0.947649	0.995826	1.08121		0.906241	0.998543	0.815162	1.01061	1.06969	1.19976	1.30185	1.13787	0.962881	1.07564	1.09417	1.07599	0.883165	1.19032	0.812016	0.932114	1.12161	1.27388	1.1536
Glycerylphosphorylethanolamine	HMDB0000114	1.0887	1.04805	0.907452	0.989887	0.983632	0.982278	0.792365	0.952372	1.37962	1.25349	1.39818		1.10761	1.08881	0.933188	1.11052	0.992393	1.00745	0.829031	0.931001	1.13254	1.13749	0.983448	1.06397	1.14348	1.13815	1.1987	1.08919		0.952718	0.969132	1.10607	1.07709	0.812469	1.08252	1.06334	1.036	0.997669	0.962307	1.06099	1.04917	0.905133	1.02001	0.837807	0.831174	0.977216	1.13052	0.660018
Glycolate	HMDB0000115	1.15394	1.24606	1.03583	0.917717	0.659055	0.987402	0.559843	0.623031	1.13386	0.462402	0.769488		1.43401	0.762181	0.640207	0.998387	0.649887	1.15973	0.86415	1.49145	1.35205	0.836399	0.971281	0.920297	1.1352	0.938367	1.0242	0.971281		1.3064	0.996404	0.885125	0.869796	0.81302	1.12926	0.647805	0.73978	0.731264	1.05886	0.941332	1.081	0.999811	0.862983	0.849924	0.802801	1.20193	1.19285	0.853899
Homovanillic acid	HMDB0000118	0.893036	0.894225	1.24869	0.954624	1.01541	0.994021	2.68823	5.72878	2.84693	1.51558	1.50945		0.959347	0.867605	0.841342	0.958081	0.912644	0.895099	1.5179	1.04798	1.11277	1.21243	1.00529	1.0198	1.03738	1.06393	1.08097	0.950267		0.833863	0.99646	0.949608	0.83041	1.33458	1.05508	1.1324	1.05098	1.07033	1.00373	1.00489	1.33013	0.812625	0.938447	0.853294	1.08844	0.893161	1.06355	1.04444
Glyoxylic acid	HMDB0000119	1.36567	0.969376	0.883463	0.923688	1.12183	0.735971	1.20278	1.04238	1.20079	1.30111	1.06373		0.807481	0.996668	0.887886	0.83285	1.37891	0.861228	1.24863	0.986348	0.869827	1.01473	1.30668	0.945071	0.986348	0.654413	0.835429	0.807051		0.889862	1.06727	0.921777	0.751408	1.15269	1.21699	0.964487	1.28317	0.871089	1.42303	1.21277	1.49014	1.13251	1.10388	0.989362	1.53567	0.987015	1.27331	1.07525
Hexose	HMDB0000122	0.985723	1.1718	0.799577	1.03937	0.987872	1.01565	0.6553	0.873653	1.39945	1.23269	1.24335		1.14761	1.06694	1.05655	1.11604	0.872881	1.04958	0.753974	0.936424	1.27262	1.26573	0.974944	1.07561	1.20166	1.2185	1.39509	1.15331		0.947167	0.932705	1.08601	1.11727	0.731042	1.18581	1.02067	1.10352	1.15494	1.01577	1.08292	0.987409	0.915824	0.986407	0.809487	0.825209	1.02109	1.13023	0.535673
Glycine	HMDB0000123	1.0329	1.20298	0.823946	1.25113	0.792226	0.896817	1.08698	1.201	1.02552	1.17392	1.17103		0.918047	1.00838	1.14591	0.835101	0.934493	1.11802	1.04699	0.993048	1.0953	1.06582	0.98995	1.15687	1.0485	1.05804	0.954674	1.37624		1.05114	1.15145	1.00238	0.869315	0.839336	1.08638	0.930775	1.03454	0.879608	0.986526	1.08037	1.24214	0.99712	1.06579	1.07857	1.14942	1.41269	1.33267	1.04265
Hexose P/L-Cystine	HMDB0000124	1.02137	1.09553	0.965088	0.918365	0.985156	1.01449	0.705169	2.04324	1.18192	1.53601	1.76324		1.02474	0.98802	0.921091	0.9959	0.834212	1.06209	0.935888	1.23806	1.24107	1.21465	0.9743	0.978717	1.26144	1.23459	1.14038	1.07051		1.03571	1.04417	1.35631	0.955991	0.863154	0.744662	1.11843	0.940303	1.29598	1.11811	1.3241	1.38684	0.898061	1.0065	0.8519	0.748103	0.695373	0.849422	1.12189
Glutathione	HMDB0000125	1.04631	1.05891	0.99991	0.949581	1.02983	0.915457	0.586951	0.975801	0.96473	0.98994	1.039		1.04	1.01648	0.991319	0.940235	1.01613	1.01941	0.983615	0.992817	1.003	1.03999	1.04206	1.01743	1.0468	1.11162	1.00267	1.07602		0.976042	1.0437	1.11973	0.962046	0.950694	0.947794	1.016	0.95633	0.986985	0.985087	1.01711	1.04889	0.986601	1.04186	0.98308	0.915177	1.10313	1.10486	0.924807
Glycerol 3-phosphate	HMDB0000126	1.17549	1.1191	1.15956	0.550534	0.893532	1.10178	0.681301	1.06316	0.957262	0.752029	1.41066		0.950755	1.11932	0.933663	1.04157	1.01687	0.978531	0.955165	1.00412	0.842514	0.887669	0.993439	0.783499	0.947753	0.895684	0.741455	1.05071		0.943737	1.03173	1.05381	0.975144	1.08571	0.909866	1.10437	1.14557	0.938094	1.13265	1.08992	1.19259	0.918119	1.04429	0.785083	1.01419	1.05655	1.02758	0.916152
Hexuronate	HMDB0000127	1.0366	1.03208	0.973078	1.01693	1.11204	0.829276	1.19845	1.26068	1.07109	1.26552	1.34677		0.90419	1.37187	0.786691	0.987334	0.797084	0.955577	1.15247	1.04478	1.14381	1.15304	1.11378	0.993974	1.05951	1.15045	0.779185	1.24456		0.717658	0.931697	1.08341	0.892351	0.885741	1.48914	0.975449	1.54769	1.01794	0.843878	1.07712	1.18288	1.08593	0.830973	0.866226	1.12653	1.3837	0.971042	1.1684
Guanine	HMDB0000132	1.01047	1.03175	1.0646	0.995829	1.01438	0.882969	0.897949	0.869691	0.780832	1.08179	0.999574		0.986837	1.04708	1.13618	0.882043	0.831353	0.974719	0.961748	1.18004	1.01705	0.942462	0.991616	0.8788	0.989738	1.31948	1.13157	0.973354		0.995975	0.940994	0.890471	0.96737	1.0712	1.13399	1.05114	1.23039	1.32735	0.904588	1.06359	1.10984	0.969785	1.04278	0.960312	1.06229	0.943038	1.10501	1.06173
Guanosine	HMDB0000133	1.03168	1.0501	1.04942	0.996065	0.910573	0.962166	1.011	1.22974	0.882906	0.78595	1.14048		1.0155	1.05906	1.02861	0.91575	0.838629	1.08223	1.08958	0.970631	0.922568	0.885022	1.00488	0.816147	1.03525	1.05483	1.1072	0.825857		0.933966	0.943947	0.810444	0.95293	1.13883	1.21988	0.951419	1.21262	1.21751	0.822336	0.944361	1.07839	0.897892	0.920178	0.684598	0.976685	1.12882	1.142	1.07096
Fumarate	HMDB0000134	1.00137	1.05149	1.04208	1.01798	0.995344	0.89174	0.592923	0.822216	0.753828	0.917431	0.947327		1.02123	1.02701	1.0098	0.967595	0.981508	0.992385	0.951926	1.04854	1.03499	1.0544	1.17691	1.05156	1.0653	1.20163	0.948099	1.08457		0.944183	0.996189	1.02992	1.00526	0.894	1.13045	0.918009	1.0697	1.00332	0.936544	1.03889	0.95627	0.909189	0.940751	0.928449	0.98141	1.20501	1.26978	0.987798
D-Glyceric acid	HMDB0000139	0.936669	1.04669	0.892331	0.988231	1.02206	1.11402	0.867043	1.18824	1.09694	1.22831	1.16755		0.85552	1.03285	0.984865	1.08148	0.760497	1.05669	1.00584	1.22226	0.952767	1.11643	1.25563	0.941008	1.08847	0.913995	0.774481	1.02109		1.29722	0.891503	0.791814	0.782003	0.825993	1.41147	0.916188	1.44881	0.848462	0.978849	0.708265	0.96081	0.988343	0.733899	0.904795	0.782636	0.929163	0.804156	0.684846
Glutamate	HMDB0000148	0.997798	1.07569	1.10905	0.896954	1.01345	0.907063	0.443146	0.625504	0.775745	0.718192	0.870016		1.06967	0.992397	1.0104	0.910586	0.932092	0.963583	1.04667	1.07461	1.01782	1.16035	1.0431	0.996471	1.0293	1.13028	0.956971	1.07479		0.997066	1.07328	1.01399	0.95977	1.00943	0.946461	1.07166	1.1246	1.04112	0.986997	1.11264	1.11893	0.927825	1.00859	0.958259	0.857924	0.9503	1.07255	0.982636
Gentisic acid	HMDB0000152	1.02555	1.00242	1.00643	0.959916	0.984134	1.02154	1.04585	0.996242	1.03006	0.982296	1.0243		1.02171	1.00444	1.02248	1.18955	0.974272	0.929843	1.01312	0.844593	1.09716	1.22822	0.955882	1.1489	1.15388	1.12913	0.976335	1.01844		0.977206	0.98139	0.954114	0.989371	0.991386	1.10653	0.879648	1.06314	0.967829	1.07376	0.974416	0.971471	0.909558	0.989216	1.03385	1.0044	0.909868	0.872286	0.905296
Estriol	HMDB0000153	0.784393	0.965245	0.94642	1.15607	1.13773	1.01014	1.04489	1.17844	0.964441	0.989702	0.87852		0.968654	1.04311	0.963059	1.0685	1.03407	0.926332	0.992612	1.00366	0.961194	1.1431	0.812998	0.913564	1.31138	0.907539	1.44595	0.948139		1.02544	0.97553	0.918272	0.999566	1.14041	0.940777	0.843102	1.15435	0.913985	0.967263	0.921181	0.935113	0.962976	0.974305	0.80789	1.02284	0.783547	0.989615	0.890255
Malate	HMDB0000156	0.921746	1.16225	1.02347	1.01413	1.00395	0.874448	1.25543	1.28345	1.43777	1.52731	2.06102		1.17878	1.0175	0.99946	0.854306	1.01478	0.841583	0.898246	1.19534	1.02577	1.03493	1.08223	1.05997	1.02487	1.02853	0.840093	1.18401		1.02211	1.22069	1.21434	0.82205	0.854818	0.865981	0.975919	1.22565	0.873101	1.00291	1.39025	1.14889	1.0436	1.16736	1.02136	1.36727	1.13725	1.49056	1.06589
Hypoxanthine	HMDB0000157	0.976258	1.07458	0.973115	1.07838	0.947774	0.949897	1.16565	1.53477	1.36076	0.823029	1.13186		1.03708	1.07439	1.02543	1.01507	0.863178	0.85812	0.984009	1.14272	0.936616	0.855255	0.859071	0.814258	0.831209	0.876837	1.01709	0.86982		0.94369	0.852489	0.905283	1.0125	0.976699	1.30934	0.948204	1.22934	1.05919	0.98637	1.02057	0.968625	0.970975	0.84592	0.796616	1.0093	1.39824	1.33066	0.977917
Tyrosine	HMDB0000158	0.853743	0.913806	1.50026	1.13334	0.860101	0.738752	0.539524	2.5305	0.97193	0.953496	0.938828		0.904429	0.946197	0.912145	0.782008	0.756	0.770099	1.53522	1.3939	0.967133	1.15423	0.991599	0.996426	0.863562	1.00267	0.872966	0.824368		0.862284	0.819155	0.990726	0.798117	1.45332	1.0764	0.928908	0.877491	1.05447	1.02933	1.08298	0.956584	0.792142	0.876132	0.69985	0.810449	0.916972	0.884148	0.949394
Phenylalanine	HMDB0000159	0.791507	0.920429	1.50333	1.19552	0.831321	0.757888	1.04462	3.02241	1.34314	1.07862	1.07049		0.835712	0.933865	0.793851	0.782361	0.73715	0.815858	1.70229	1.39892	0.944447	0.998794	0.794293	0.842228	0.83613	0.892502	0.774873	0.809591		0.857039	0.770039	0.849794	0.789063	1.33789	1.39617	0.847896	0.879858	0.845642	0.838279	0.899658	0.931036	0.752201	0.830606	0.789684	0.99059	1.13344	1.04503	1.16749
Proline	HMDB0000162	0.90562	0.939293	1.05494	1.31522	0.952724	0.832203	2.82634	5.19452	2.73658	1.83521	1.94524		0.929731	0.941904	0.893168	0.984143	0.937729	0.995893	1.13152	1.18591	1.01984	1.06494	0.967632	1.02129	0.97	1.01004	0.885569	0.996503		0.913878	0.854143	1.00099	0.827152	0.977879	1.42596	1.01074	1.05856	1.0281	0.89741	1.00883	0.987491	0.809174	0.80589	0.802511	0.890794	1.3074	1.17228	1.08066
Threonine	HMDB0000167	0.989349	1.10731	0.815277	1.16482	1.05413	0.869112	1.44498	1.52288	1.71228	1.48831	1.56004		1.08733	1.0724	1.02565	1.02934	0.869001	1.13301	0.904467	0.878808	1.07881	1.10993	1.11793	1.07428	0.985834	0.962865	0.917666	1.18145		1.00924	1.1088	1.00193	1.03758	0.741612	1.10083	1.28098	1.16026	1.24219	1.232	1.24983	1.29809	1.05848	1.08065	1.02171	0.954191	1.40743	1.05192	1.55205
(Iso)Leucine	HMDB0000172	0.871004	0.966888	0.974096	1.49762	0.93317	0.757226	1.65271	3.46815	1.84929	1.48307	1.45209		0.799491	1.11578	0.810586	1.08601	0.897765	0.973034	1.05622	1.26111	1.07451	1.02931	0.926801	0.952719	0.938658	1.14678	0.949988	1.17364		0.848571	0.815356	0.825338	0.853155	1.03499	1.62259	1.16062	1.33499	1.25704	0.94707	1.13487	1.08609	0.877357	0.900005	0.779782	0.89318	1.78028	1.15441	1.29475
Deoxyhexose	HMDB0000174	0.855257	1.08074	0.936235	1.06617	1.0311	1.0305	0.588275	0.880935	0.974854	0.839157	1.23804		1.48571	0.765913	0.878535	1.51862	0.744056	0.959252	0.867123	0.780799	1.11246	1.30807	1.1581	1.09651	1.04378	0.891709	1.36368	1.0786		0.442664	0.384225	0.439776	0.426955	0.407071	3.89931	2.0087	0.444044	0.365886	0.432382	0.353672	2.59376	0.422817	0.466816	0.455265	0.559359	0.525384	2.42118	1.81151
IMP	HMDB0000175	1.21605	1.03461	0.94158	0.903513	0.979569	0.924682	0.639745	0.675457	0.90874	0.625393	0.96962		0.974487	1.22865	0.965864	0.97101	0.870897	0.846193	0.925953	1.21695	0.960973	0.997117	0.871225	0.923435	0.948254	1.00257	0.99131	1.18656		1.0444	1.11948	0.99678	0.820465	1.07694	0.94194	1.15271	1.22585	0.891462	1.1252	1.1135	1.1627	1.04644	0.996564	0.953667	0.777285	0.810794	0.927724	1.30639
Histidine	HMDB0000177	0.847198	0.853989	1.4096	1.47033	0.714308	0.704568	1.03124	2.51757	1.47077	0.965649	0.903332		0.898802	0.930329	0.819558	0.902222	0.866936	0.881066	1.40833	1.29275	0.88761	0.961943	0.847983	0.980359	0.961713	1.01697	0.899087	0.752164		0.899402	0.815724	0.978379	0.849758	1.26062	1.19612	0.951087	0.937213	0.872979	0.887612	0.999385	0.916174	0.808907	0.890391	0.745552	0.761434	0.966719	0.969846	1.18435
Dihydroxy-Phe	HMDB0000181	0.955795	0.973105	1.04523	1.02684	1.05514	0.943895	0.826156	1.13213	0.873035	0.975088	0.980317		0.954576	0.980667	0.848149	1.08263	1.04796	1.09859	1.04263	0.944791	1.12263	1.10271	1.11971	1.06701	1.13155	1.10186	0.96333	0.941015		0.893221	0.959148	0.977743	0.944441	0.955936	1.26951	0.860934	1.16386	1.12413	0.961684	0.938694	1.08728	0.946808	0.894236	0.892376	0.918747	1.23959	0.983321	1.02068
Lysine	HMDB0000182	0.934528	1.05646	1.26423	0.984366	0.867832	0.892584	1.31247	1.96531	2.08243	1.39211	1.34785		0.881075	1.05088	0.915011	0.983334	0.937493	1.06887	1.13526	1.02808	0.94696	0.980518	0.984708	0.992182	0.931274	1.00366	0.885968	1.11647		0.823507	0.959415	1.03815	0.968931	0.81302	1.39697	0.910279	0.969744	0.882875	0.877884	0.911736	0.88831	0.904935	1.00357	0.981111	0.933129	1.31677	1.01457	0.976345
Serine	HMDB0000187	0.969101	0.94235	0.965812	1.4388	0.849833	0.834108	0.37002	0.940157	0.638722	0.807028	0.828297		1.0784	1.10083	1.09803	0.925724	0.846874	1.08622	0.977078	0.886848	1.15822	1.18467	1.13493	1.06611	1.1148	1.03633	1.04824	1.12815		1.07678	1.04309	1.06513	0.948039	0.802815	1.06414	1.08186	1.10112	1.00292	1.00453	1.10914	1.14823	1.00666	1.18045	1.17182	1.1675	1.48046	1.44939	0.883243
ITP	HMDB0000189	1.03337	1.02357	1.06788	1.02862	0.927221	0.919339	0.747379	0.940231	0.948726	0.894544	0.962731		1.01676	1.03977	0.834662	0.89282	1.13261	1.06683	1.04467	0.971893	1.11052	1.13292	1.19317	1.16682	1.12638	1.21953	1.02111	1.14225		1.10776	0.979349	1.14565	0.906776	0.915332	0.945125	0.907693	0.899442	0.976369	1.13206	1.1031	1.06888	0.988439	0.979349	0.891956	0.949097	0.941611	1.04443	0.877518
Lactate/Catechol	HMDB0000190	0.930059	0.940579	1.1425	1.07192	0.954405	0.960536	1.02077	1.00796	1.09278	0.983559	0.937573		0.908655	0.89163	1.06249	1.03202	1.01734	1.13528	0.97626	0.976321	1.01191	1.09167	0.953745	0.989892	0.9704	0.910012	0.917106	1.09753		0.999308	0.894064	0.934	0.868407	1.14477	1.15945	0.942988	0.918412	0.841612	0.856062	1.03299	1.03941	0.935991	0.906238	0.883369	1.09209	0.950042	0.993335	0.972684
Aspartate	HMDB0000191	0.929664	0.910777	1.0234	0.980721	1.16375	0.991685	0.331781	0.516722	0.608942	0.775899	0.482448		0.884322	0.991367	0.977282	0.77788	0.991518	1.25534	1.25286	0.869428	0.892183	1.13635	1.31746	0.957179	1.07581	1.17158	0.846523	1.02918		0.966772	1.17397	1.05892	1.09141	0.920681	0.788255	1.04218	0.973387	1.27395	1.05101	1.08841	1.07154	0.881698	0.967345	1.03874	0.985067	0.931984	1.06188	0.846709
Anserine	HMDB0000194	1.1971	1.12127	0.972361	1.02183	0.814993	0.872443	1.49002	1.86162	2.08584	1.55942	1.92555		0.940371	1.07643	0.936134	1.04522	1.30904	0.832146	0.925824	0.934825	0.896622	0.954498	1.0392	0.953656	0.938024	1.0843	0.827661	1.03106		0.944109	1.1217	1.19674	0.952842	0.7562	1.02842	1.16058	1.00698	0.845967	1.09322	1.3628	1.05736	0.864954	0.986199	0.910241	1.03466	1.24643	1.3214	1.19302
Inosine	HMDB0000195	1.01978	1.13607	0.997538	1.10316	0.884844	0.858597	1.0106	1.47833	1.07488	0.784946	1.23606		1.09372	1.2122	0.940032	0.9833	0.82338	0.841641	0.999684	1.10605	1.10009	0.887935	0.926768	0.948001	0.905391	0.895463	1.27016	0.91125		0.909887	0.776498	0.949991	0.967239	1.02456	1.37182	0.967972	1.1538	0.903195	0.98296	1.11518	0.983671	0.950471	0.867664	0.662869	0.842638	1.29058	1.15209	0.951416
L-Acetylcarnitine	HMDB0000201	0.710928	0.825225	0.652096	2.3643	0.701946	0.745509	1.54716	4.30172	1.37111	1.34304	1.39311		0.888439	1.09406	0.875714	0.957559	0.963343	0.938472	1.12732	1.15509	0.968838	0.89914	0.885258	0.801388	0.874268	1.24937	1.00991	0.795893		0.95817	0.93366	0.901634	0.943464	0.898693	1.36438	1.14706	1.37353	0.846078	1.03595	1.08464	1.22418	1.02092	1.16111	0.735948	1.1866	1.61699	1.03791	1.06078
Succinate	HMDB0000202	0.927054	1.12192	1.039	0.979103	1.07983	0.853094	0.788602	0.950087	1.04454	1.0171	1.19612		1.00919	1.03701	0.933907	0.878688	1.1339	0.990423	1.03638	0.980491	0.882142	0.996042	1.11845	0.944797	0.98755	1.0871	0.80929	1.09539		0.958484	1.00696	1.1617	0.985299	0.906841	0.980716	0.948398	1.0908	0.980515	0.928001	1.12964	1.11662	1.02156	1.07008	0.920302	1.23472	1.51693	1.30319	1.05112
Oxoglutarate	HMDB0000208	0.773722	0.909534	1.21007	1.25167	0.98889	0.866115	0.751729	0.930847	0.782224	0.828704	0.833466		1.19404	0.955829	1.00337	0.942746	0.758938	0.990026	0.898705	1.25635	1.17098	1.28705	0.944171	1.01308	1.06697	1.09961	1.18769	1.00013		0.940393	1.00608	0.970021	1.13071	0.914772	1.03803	0.669631	0.975503	1.21063	1.23003	0.962113	1.00935	1.07103	0.934278	0.760939	0.973606	0.987945	0.974976	0.976347
Phenyl acetate	HMDB0000209	0.943316	0.935834	0.976149	0.972447	1.12592	1.04633	0.965268	1.16052	0.881747	0.877862	0.967123		1.00406	0.810801	1.19851	1.04089	0.947	1.08687	0.935739	0.976136	1.04012	0.969069	0.785804	0.94079	0.904565	0.93804	1.04173	0.980537		1.01328	0.933712	0.856618	0.85521	0.931222	1.40995	0.982805	0.925418	0.972951	0.733853	0.874603	1.04701	0.867906	0.857731	0.88406	0.739525	0.831497	1.15888	1.06115
Pantothenic acid	HMDB0000210	1.00068	0.901471	1.28747	1.02774	0.90543	0.877216	0.859059	1.21244	0.892955	0.98234	0.903577		1.04203	1.06819	0.809246	1.02271	0.896595	0.824563	1.01147	1.3252	1.20491	1.07264	0.934173	0.937258	1.10656	1.25715	1.35556	0.771206		0.988993	0.891219	0.985226	0.915392	1.03	1.18917	0.9393	1.29748	1.0869	0.933067	1.10172	1.11635	0.884302	0.923623	0.704776	0.824399	1.14578	1.18942	1.52456
N-Acetylgalactosamine	HMDB0000212	1.00338	1.00885	0.925931	1.01412	1.03562	1.0121	1.1307	1.26999	1.32554	1.01392	1.22802		0.905408	1.36982	0.882357	0.803198	1.05676	0.942932	0.846798	1.19274	1.0212	1.06247	0.89969	0.92274	1.12716	0.92274	0.894329	0.851623		0.979034	0.984321	0.788332	1.02826	1.04339	1.17666	0.943847	1.14075	0.979945	0.862352	0.841021	1.13345	1.00802	1.01258	0.924886	1.13655	0.992707	0.999818	0.995624
Ornithine	HMDB0000214	0.800192	0.69058	0.86442	2.07495	0.750826	0.819037	1.0824	1.40601	1.31429	1.31816	0.980618		0.912895	1.11593	0.859026	1.19308	0.989316	0.945057	1.12284	0.861851	0.965339	1.39928	1.22053	1.50702	1.14211	0.94001	0.873876	1.00566		0.76722	0.75037	0.822543	1.02752	0.683559	1.94879	1.18734	1.20042	1.19253	1.06191	1.16379	1.04457	0.630193	0.691133	0.697536	0.81528	1.36146	0.768482	0.898922
Pyridoxine	HMDB0000216	1.03176	0.936672	1.15214	0.955203	0.986038	0.938191	0.691738	0.973127	0.883963	0.817053	0.989608		1.05012	0.973641	0.844764	0.966167	0.882966	0.986401	1.0733	1.22264	0.960655	1.0662	0.869527	0.930682	1.06703	0.947518	1.07081	0.920943		0.941999	1.02201	0.886322	0.878712	1.15318	1.11777	1.11348	1.23154	1.10542	1.02405	0.849706	0.966109	0.887829	0.975602	0.837952	0.989314	0.932506	0.996547	0.875171
Ethanolamine phosphate	HMDB0000224	0.994871	1.0598	1.03433	0.978545	0.988281	0.944174	0.853333	1.1525	1.00372	0.988016	1.1623		0.956394	0.987509	1.00552	0.878661	0.934667	1.12063	1.04422	1.0724	0.957788	1.03572	0.924251	0.872228	1.0533	1.11185	0.993811	0.99753		1.0148	1.11614	1.10968	0.963592	0.981698	0.814092	1.00424	0.92977	1.01063	1.00674	1.12983	1.082	1.01044	1.16946	1.08754	0.965409	0.901648	1.0629	1.03791
Oxoadipate	HMDB0000225	0.926629	1.04226	0.884944	1.05981	1.07547	1.01089	0.775598	1.00646	1.11416	1.00855	1.04201		1.21512	0.989219	1.09445	1.01821	0.882736	1.04251	0.742983	1.01477	1.1067	1.14722	0.998553	0.941296	1.15197	1.11526	1.19337	1.02416		0.974507	1.02438	1.0386	0.996546	0.961886	1.00408	0.896143	1.02165	1.15747	1.18671	0.946722	1.07354	1.06088	0.987881	0.875375	1.01072	0.945309	1.11103	0.795363
Mevalonate	HMDB0000227	0.926757	0.983312	1.44771	0.850976	0.942269	0.848979	0.604033	1.636	0.886807	0.833935	0.986964		0.909348	0.960735	0.843257	0.860712	0.742258	0.974166	1.40999	1.29953	0.928341	1.01807	0.814502	0.90636	1.00561	0.986887	0.941476	0.985082		0.984854	0.938434	0.99787	0.922654	1.16402	0.992164	1.2111	1.27505	1.10494	1.11713	1.12263	1.16049	0.848627	0.955225	0.920752	0.785595	0.91989	0.971362	1.22388
C3:0 (Propionic acid)	HMDB0000237	0.881463	1.08555	1.05396	1.0152	1.08504	0.878797	0.86167	0.919614	1.00073	1.02453	1.03837		1.14446	1.19941	0.908349	0.935101	0.930539	0.9856	0.835867	1.06067	0.945782	1.13129	0.943915	0.966417	1.12984	0.976889	1.03662	1.05176		0.922834	0.999287	0.82634	1.0182	1.1424	1.09094	1.04219	1.07326	1.18901	0.845481	1.1916	1.03273	0.905495	0.986901	0.866086	1.11886	1.44821	1.20185	0.949745
Protoporphyrin IX	HMDB0000241	0.874374	1.04986	0.916209	1.14567	1.03882	0.975068	0.895563	0.998068	1.14331	0.894839	0.933595		0.938205	1.00062	0.95914	1.00197	1.00965	0.857349	1.04787	1.18519	1.28967	1.29063	1.00927	1.04249	1.12527	1.07553	0.812791	0.870793		1.05074	1.0219	0.897171	1.07974	1.11651	0.833936	0.865316	1.04519	1.01714	1.2135	1.04107	1.2181	1.09797	0.843604	0.849626	1.70353	0.843921	1.10019	0.866584
Pyruvate	HMDB0000243	0.968379	1.09963	0.973968	1.04704	0.988371	0.922609	0.674778	0.808123	0.839785	0.956955	0.892769		1.05025	1.02309	1.1329	0.953625	0.959412	0.951748	0.873027	1.05595	1.0127	1.10322	1.07645	1.07205	1.0378	1.19676	1.24264	1.0855		0.905999	1.0032	1.04955	1.04793	0.828481	1.16484	0.958894	1.25421	1.04533	0.899136	0.951337	0.931984	1.00896	0.921369	0.909957	0.967684	1.16119	1.21347	0.916023
Taurine	HMDB0000251	0.94814	1.10576	0.854835	1.07419	1.06393	0.953141	1.04366	1.054	1.12492	1.09398	1.15267		0.997029	1.01341	1.10706	0.949312	0.999038	1.181	0.897941	0.855205	0.969263	1.0741	1.09382	1.01079	1.03515	1.28896	1.05549	1.11659		1.01468	0.993232	1.0071	1.02642	0.85866	1.09991	0.912728	1.12174	1.02183	0.841704	0.916875	0.907083	0.975362	1.04838	1.00631	0.971258	1.17238	1.17962	0.763622
Phosphoenolpyruvate	HMDB0000263	1.05596	0.993551	1.03557	1.01872	0.990223	0.90597	0.77512	0.851259	1.03765	0.991679	1.026		1.28293	0.922758	1.06212	0.801581	0.874524	1.10581	0.934618	1.01567	0.896467	0.89192	0.974549	0.829652	0.935409	1.12439	0.904374	0.963479		0.861209	1.06745	1.04981	0.912437	1.03083	1.07827	0.932549	0.87487	1.11849	0.980173	1.09952	0.860639	1.07087	0.833128	0.82459	0.765582	0.821364	1.08472	1.00446
Oxoproline	HMDB0000267	0.909257	1.00118	1.10225	1.24715	0.929495	0.810667	0.461563	0.892026	0.736915	0.773574	0.808775		0.984051	0.982303	1.00373	0.858303	0.894647	0.971712	1.13532	1.16993	0.966797	1.03864	1.0176	0.94939	0.969194	1.10575	0.997818	1.06783		0.982415	0.992729	0.983927	0.933529	1.11862	0.988785	1.11362	1.26416	1.11816	1.00886	1.08994	1.12294	0.924845	1.00628	0.948578	0.833811	0.980187	1.06015	1.13621
Tetrahydrocorticosterone	HMDB0000268	1.06134	0.843594	1.03463	0.992364	1.07994	0.988138	0.937928	0.947226	1.03209	1.16074	1.36564		1.12842	0.857425	1.03271	1.02435	0.996957	0.882836	1.08232	0.994979	0.9472	1.05219	1.00578	1.10362	1.0633	0.860773	1.07745	0.904595		0.843216	0.860534	0.93115	0.959218	0.966832	1.43905	0.92488	0.985195	1.16047	0.917266	0.755281	1.33634	0.896813	0.970713	0.779168	1.43815	0.769016	1.44174	1.23243
Phosphoserine	HMDB0000272	1.04435	1.02753	1.20347	0.814467	0.935296	0.974888	0.302222	0.555639	0.660718	0.562447	0.844985		1.0935	0.961699	1.04702	0.923723	0.934047	0.955116	1.05893	1.02596	0.963607	1.12492	1.08908	0.885915	1.06086	1.14623	0.908282	1.04662		0.994331	1.19553	1.16211	0.971149	0.949044	0.727836	1.15897	1.36673	0.973677	1.03312	1.22744	1.19019	0.901155	1.0448	1.04022	0.902228	0.862668	1.28054	0.970931
Sphingosine 1-phosphate	HMDB0000277	1.11065	0.940161	1.0934	0.907367	0.942062	1.00636	0.581057	0.756908	0.790517	0.769062	1.04594		0.974793	0.98677	0.876535	1.16116	1.23228	0.920792	1.00971	0.837963	0.701675	0.931416	1.03861	0.900017	0.797361	0.869092	0.597395	1.20426		0.86027	1.03698	1.26501	1.07656	0.759742	1.00143	1.25406	1.16518	0.777518	1.14601	1.17341	1.21089	0.892846	1.09154	1.10038	1.1172	1.34233	1.3158	1.25634
Saccharopine	HMDB0000279	1.06414	1.32123	0.828802	0.863264	0.94752	0.975038	0.995086	0.808884	0.935727	1.22663	1.27721		1.12471	1.04718	1.02706	0.798378	0.938169	1.1298	0.920532	1.01416	1.02517	1.16259	1.14626	1.1401	0.96847	1.16543	0.878394	1.43921		1.03914	1.14933	1.11017	0.977867	0.916349	0.807148	1.06014	1.04939	0.950938	1.17663	1.00171	1.04532	1.84789	1.81948	1.8427	2.55226	2.41922	1.97142	1.51016
UTP	HMDB0000285	1.05195	1.07184	1.19263	0.763395	0.902357	1.01783	0.777625	0.821346	0.936219	0.888127	1.14051		0.95501	1.05331	0.989073	0.896616	0.985534	1.08436	1.03756	0.99854	1.26069	1.266	1.20345	1.17248	1.07711	1.39978	0.837248	1.33501		1.06761	1.13596	1.14805	0.890797	0.813188	0.944398	1.06485	0.976909	0.997332	1.20549	1.16789	0.943148	0.834111	1.05502	0.82069	0.867873	0.871707	0.935645	1.10237
UDP-hexose	HMDB0000286	0.987583	1.00939	0.980882	0.967454	1.06371	0.990983	0.550614	0.586835	0.979425	1.11684	1.08224		1.07407	1.01712	0.990762	0.926771	1.00575	0.977325	0.983388	1.02482	1.07598	1.13473	0.998364	0.978961	1.16239	1.23792	1.06194	1.17411		1.02915	1.16153	1.18754	0.866742	1.00579	0.749246	0.814681	0.674426	0.903799	0.867406	1.01624	1.04546	0.907616	1.0176	0.916872	0.956824	0.822317	0.842465	0.746083
UMP	HMDB0000288	1.09427	0.982793	0.877638	0.977561	1.04109	1.02664	0.699799	0.761216	1.01457	1.0179	0.884547		0.927226	0.937338	1.02262	1.02374	0.968631	1.0834	0.913812	1.12322	0.871185	0.93648	0.943793	0.897155	0.988781	1.06984	0.893655	1.11668		0.970842	1.15875	1.17499	0.975554	0.875498	0.844367	0.922578	0.831254	0.853734	0.873001	0.894059	0.948659	1.03508	1.10513	1.04418	0.839532	0.92789	1.05535	0.882325
Urate	HMDB0000289	0.838505	0.76802	1.18075	1.49116	0.868063	0.8535	3.78515	1.98282	1.43724	2.42706	1.04487		0.767136	1.21069	0.661514	1.29787	0.754862	0.890842	1.29893	1.11815	1.11027	1.50341	1.14482	2.38864	1.21402	1.02111	0.891549	0.913068		0.478752	0.392047	0.375323	0.48617	0.426246	3.84146	0.556845	0.595877	0.441442	0.437497	0.412939	0.489809	0.349875	0.373462	0.281089	0.585654	1.67815	0.422718	0.458416
UDP-acetyl-hexosamine	HMDB0000290	1.02155	0.944911	1.06196	0.934672	1.04732	0.989581	0.504841	1.01217	0.9692	0.965862	1.02388		1.09392	0.997322	0.958158	0.908389	0.973228	0.962921	1.0444	1.06167	1.06618	1.06465	1.0127	1.01511	1.13225	1.13792	1.08983	1.03377		1.01947	1.10875	1.16697	0.8944	1.03491	0.775494	0.79817	0.669424	0.890213	0.837279	0.922813	0.945916	0.950337	1.02309	0.94668	0.9221	0.830509	0.880826	0.771828
Vanillylmandelic acid	HMDB0000291	0.929752	0.939621	1.01821	1.06347	1.06563	0.983311	0.799045	1.04216	0.947324	0.910495	0.912902		0.940844	1.19078	0.986979	0.856674	1.02931	1.07949	1.02109	0.894833	0.959617	1.1974	1.07029	0.899986	1.02232	1.02759	1.12575	1.0033		0.530502	0.785481	1.7392	0.460665	1.94865	0.535499	0.433952	0.591702	0.538646	0.652532	1.04632	1.32875	0.495029	0.553452	0.888201	0.57961	0.55117	0.491327	1.81909
Xanthine	HMDB0000292	0.783375	1.04904	1.03165	1.28983	0.983908	0.862191	1.99073	2.2778	1.48048	1.047	1.29187		0.907142	1.0421	1.05958	0.923439	0.831433	1.01683	1.08745	1.13202	0.796063	0.763251	0.839143	0.731352	0.85427	1.02622	0.956269	0.72905		0.89675	0.873792	0.805119	1.09044	0.937061	1.39684	0.797357	1.22598	1.47335	0.800046	0.902306	1.02347	0.87161	0.790837	0.651234	0.982242	1.43261	1.45047	0.96801
UDP	HMDB0000295	1.13743	1.00176	0.983798	0.900641	1.11129	0.865088	0.514733	0.643091	0.871631	1.08438	0.909821		1.10413	0.976274	0.86892	0.790128	1.04247	1.20111	1.01601	1.00095	1.28494	1.06163	1.10039	1.23932	1.30559	1.36606	1.16554	1.26876		0.989249	1.23727	1.30577	0.868404	0.887867	0.711438	0.934169	0.749501	0.880708	1.17841	1.03433	1.01242	0.947912	0.963166	1.05775	0.818828	0.762776	0.822605	0.876426
Uridine	HMDB0000296	1.03758	1.05741	1.02845	1.07234	0.897389	0.90682	0.973963	1.27029	1.01211	0.905627	1.21711		1.03172	1.07978	0.932377	0.982404	0.919243	0.970669	0.935255	1.14856	1.02679	0.991305	0.963246	1.00788	1.17633	1.07605	1.24137	0.907967		0.981529	0.924365	0.891877	1.00633	0.969612	1.22628	0.789974	1.01458	0.982886	0.864003	0.887637	0.918001	0.951235	0.886607	0.773682	0.912165	1.22554	1.13343	0.765575
Xanthosine	HMDB0000299	0.854034	0.865455	0.980625	0.948645	1.24203	1.10921	0.532281	1.3354	1.10448	1.21985	1.01252		1.22096	0.83121	1.03015	1.23675	0.936808	1.02631	0.901743	0.816074	1.23836	1.59219	1.11455	1.00088	1.22086	0.663858	0.975556	0.749577		0.850428	0.982488	1.00053	0.8202	1.20426	1.14209	0.984538	0.87242	1.10187	1.89147	1.27016	2.25038	1.11164	0.763097	0.790083	2.43566	0.712219	0.993782	1.27937
Uracil	HMDB0000300	1.01334	1.11701	1.0749	0.987619	0.894954	0.912174	0.907444	1.20656	0.964883	0.884185	1.24453		0.978564	1.1516	0.867095	0.99324	0.889083	0.903634	1.10069	1.11609	0.995997	0.976998	1.01453	0.990661	1.09898	1.03739	1.16172	0.919876		0.955217	0.933236	0.903329	1.01526	0.999527	1.19343	0.82423	1.0581	0.914176	0.851624	0.889744	0.842758	0.93626	0.917159	0.801922	0.945616	1.26348	1.09585	0.726806
Vitamin A	HMDB0000305	1.00647	1.10021	0.954284	0.929093	0.98786	1.02208	0.60547	0.452735	0.700594	0.955965	0.914337		1.06321	1.03678	0.998961	1.01562	0.874566	0.99725	0.9758	1.03782	1.11889	1.19355	0.956939	1.06372	1.02697	1.2489	1.13487	1.09538		0.91897	0.919044	1.11632	1.09798	0.922287	1.0254	0.958472	0.911438	0.971623	0.982863	1.01723	1.05583	0.946604	1.04276	0.88494	0.70754	0.799566	0.944895	0.943483
16b-Hydroxyestrone	HMDB0000313	0.937728	0.916871	1.04525	1.02463	0.960983	1.11453	0.884267	1.10243	0.967216	1.04441	1.05388		1.02714	0.963506	1.01786	0.986098	0.825332	1.03816	1.06184	1.08007	0.999304	1.21017	0.965361	0.883286	1.06872	0.77469	1.0327	0.896492		1.0245	0.855781	0.90452	1.15283	0.907566	1.1548	0.958958	0.810973	0.980576	1.06931	0.835735	1.21572	1.02332	0.836325	0.810678	1.2002	0.680675	0.926236	1.06764
16a-Hydroxydehydroisoandrosterone	HMDB0000352	0.940289	1.07213	1.0582	0.921184	1.02403	0.984167	0.622868	0.905028	0.796524	0.795434	0.963433		1.00264	1.07299	1.19215	0.915278	0.910298	0.95387	0.927632	1.02514	0.944101	1.01717	0.98397	0.802904	0.973266	1.02064	1.10237	0.923457		1.00581	1.02206	1.00482	0.912855	0.932957	1.12151	0.982241	1.28156	0.998208	0.972675	1.05501	1.14183	1.0763	0.988459	0.983104	0.940352	1.17254	1.26419	1.13336
Octanoic acid	HMDB0000482	0.99302	0.975488	0.925855	1.04299	1.07559	0.987058	0.980616	1.07266	0.974015	1.00626	1.01896		0.941402	1.00487	0.98923	1.06844	0.970414	1.09645	0.957674	0.971515	1.14008	1.24726	0.933409	1.02548	0.996179	0.948446	0.981939	0.910245		0.907177	0.977822	0.880676	1.13863	1.15978	0.935911	0.822793	1.02234	1.13605	1.19483	0.927792	1.06086	1.07844	0.860785	0.972202	1.57741	0.898259	0.842787	0.989268
Aminoadipate	HMDB0000510	0.824097	1.54859	0.913161	0.944394	0.961392	0.808363	0.544544	0.655194	0.38126	0.940179	1.3892		1.1495	1.02697	1.40814	0.993064	0.853661	1.2749	0.759976	0.533786	1.30886	1.2134	1.25734	1.73397	0.897446	1.00602	0.963125	1.45495		0.964397	1.41876	1.10377	0.798874	0.759263	0.954933	1.13995	1.3673	1.05603	1.08288	1.29622	1.15243	0.995875	0.980312	1.31017	0.766133	0.854399	1.0038	1.08007
Decanoic acid (FA10:0)	HMDB0000511	0.980166	0.932562	1.01814	1.05477	0.982394	1.03196	1.10818	1.11358	0.935694	0.941257	1.03287		0.938214	1.01848	0.874355	1.05073	0.946202	0.960787	1.03755	1.17369	1.08169	1.11816	0.909815	1.10141	0.997391	0.909104	1.12134	0.975497		1.14515	0.997474	0.85256	1.60276	0.621035	0.781017	0.62488	0.744484	1.22692	1.1445	0.844812	0.833456	0.968413	0.865868	0.953964	1.3197	0.6063	0.620159	0.841557
Arginine	HMDB0000517	0.912738	0.898382	1.12586	1.18068	0.900946	0.981387	1.1182	1.65633	1.92055	1.20453	1.32426		0.969186	1.07668	0.906536	1.03928	0.961781	1.01779	1.18422	0.844527	1.02293	1.19827	1.11952	1.20479	0.897965	0.941782	0.844579	1.04146		0.8424	0.988003	1.0082	1.01822	0.666886	1.47628	1.37886	1.39951	1.47254	1.30668	1.52151	1.40606	0.651302	0.861397	0.772188	0.883917	1.23846	0.90435	1.0571
Chenodeoxycholic acid	HMDB0000518	0.663739	0.625729	2.50896	0.675833	0.772875	0.752862	0.800518	0.945792	0.834641	1.25419	1.08977		0.457736	0.907841	0.780951	0.684803	0.891834	0.600315	1.19056	2.48596	0.863212	0.814767	0.894908	1.4418	0.942293	0.967416	0.654697	0.842222		0.724884	0.501222	0.61452	0.836104	0.83427	2.489	0.781838	0.920313	0.793693	0.546932	0.601931	0.592154	0.929968	0.846126	0.988389	1.11256	1.77536	0.731484	0.753239
Adenylsuccinic acid	HMDB0000536	0.983109	1.00012	0.961666	1.03505	1.19082	0.829229	0.51795	0.875764	0.995948	1.23925	1.44566		1.05909	1.01949	0.985104	0.648529	1.19105	0.931555	0.965456	1.19972	1.08201	0.995535	1.13471	1.14751	1.1281	1.13053	0.809236	1.30712		1.01072	1.43389	1.39161	0.6737	0.932645	0.557439	0.729046	0.649721	0.712283	1.14579	1.32916	1.26728	1.11295	1.01902	1.18346	1.29274	0.796155	0.868491	1.13318
ATP	HMDB0000538	1.07908	1.198	1.25139	0.575427	0.853813	1.04229	0.397366	0.589242	0.800858	0.871788	1.26916		1.08982	1.16375	0.789411	0.639939	1.05544	1.21459	1.04411	1.00294	2.05093	1.7573	1.65878	1.65656	1.70281	2.13281	1.47248	1.70502		1.32013	1.30787	1.40826	0.70827	0.816527	0.438937	0.862153	0.518205	1.06051	1.73565	1.5138	1.30987	0.991946	1.25099	0.981824	1.039	0.582842	0.496069	1.14797
PC(16:0/16:0)	HMDB0000564	1.01074	0.864758	1.31946	0.864563	0.874508	1.06597	0.751735	0.662814	0.845823	0.901525	0.90112		0.985853	0.938722	0.886055	0.965649	1.04516	0.921913	1.18478	1.07187	1.01584	0.864547	1.06605	1.02527	0.939592	0.946532	0.773881	0.863008		0.938145	1.0178	1.05552	1.09108	0.953255	0.944204	0.983668	0.827122	0.977639	1.03438	1.03064	0.990464	0.927574	0.940474	0.937732	1.03071	0.989034	1.00106	1.06447
Pentose P	HMDB0000618	1.04129	1.04146	0.975411	1.03845	0.916623	0.98677	0.902894	1.57743	1.09444	0.933463	1.39659		0.894552	1.04574	1.02158	1.05486	0.811697	0.931054	0.905842	1.33468	0.833156	0.807323	0.700088	0.673574	0.928451	0.805401	0.806642	0.831325		1.01603	1.02762	0.990989	1.04518	0.987719	0.932458	0.985407	1.00931	1.29464	1.01379	1.04923	1.12279	0.992253	0.907438	0.781995	0.998088	0.942755	1.23197	1.24191
Cholate	HMDB0000619	0.715127	0.747818	2.25311	0.707254	0.758861	0.817829	1.49334	1.47625	0.68608	0.718079	0.854019		0.752712	1.01166	0.900332	0.742325	0.936743	1.02935	0.838507	1.78838	0.98666	1.44139	0.829414	0.910072	1.06321	0.862742	0.783149	1.08946		0.813158	0.94161	0.895728	0.936316	1.14033	1.27286	1.79712	0.854118	0.95308	1.17079	0.860294	0.892755	1.2581	0.790495	1.14158	1.41455	1.07364	1.0533	1.25327
Hexonic acid	HMDB0000625	0.963347	0.916473	1.07521	1.17869	0.932515	0.933768	2.46129	1.87891	1.72277	1.36878	1.7576		0.854323	1.26686	0.794648	0.917395	0.912484	1.01389	1.15536	1.08504	0.936996	0.985884	1.20026	1.02734	0.990383	1.17478	0.849916	0.960362		0.950408	1.00701	1.0231	0.977174	0.914216	1.12809	1.03055	1.2415	1.16261	1.03237	1.1296	1.09877	0.820691	0.898177	0.875994	0.939785	1.2	0.978424	0.974727
Chondroitin	HMDB0000629	0.800421	1.04093	1.07378	1.09695	0.953317	1.03461	1.32201	1.49161	1.17276	1.29	1.44079		1.06288	1.02115	1.05112	0.964244	0.981316	1.00661	1.04922	0.863457	0.8976	1.02785	1.22791	0.927571	0.922513	1.26635	0.982327	1.13939		0.82777	0.897543	1.01616	1.00042	0.886558	1.37155	1.11042	1.10701	0.888191	0.893238	1.02432	1.06841	0.846475	0.929015	0.762748	1.07465	1.21152	1.03813	0.980528
Chenodeoxycholic acid glycine conjugate	HMDB0000637	1.03916	0.894999	1.21586	0.937046	0.968982	0.943954	1.01994	1.10353	0.975489	1.33109	1.40937		0.80016	1.13451	0.949186	1.00519	0.859451	0.884126	1.19789	1.16948	1.12999	1.13611	1.15697	1.36848	1.0296	1.18946	0.875782	1.30981		0.870519	0.646868	0.685787	0.782734	0.815806	2.19829	0.875318	0.912753	0.915371	0.822001	0.811617	0.788144	0.799139	0.713012	0.761006	0.823136	1.84881	0.767987	0.683954
Dodecanoic acid (FA12:0)	HMDB0000638	0.910833	0.934789	1.0351	0.981152	1.02433	1.11379	1.09212	1.22546	0.980732	1.10349	1.00127		0.954376	0.946262	1.0413	1.07936	0.888797	0.985983	1.02339	1.08054	1.18372	1.38666	0.976789	1.16833	1.08924	0.929258	1.18097	0.916135		1.02642	0.998196	0.896672	1.29381	0.842888	0.94201	0.799992	1.16892	1.21859	1.20926	0.95693	1.14328	1.05866	0.951212	0.976803	1.5174	0.743695	0.808079	0.99212
Glutamine	HMDB0000641	0.943068	0.946447	1.75813	0.831031	0.761844	0.759484	0.242488	2.10274	0.750288	0.792665	0.835858		0.826805	0.8464	0.7643	0.789722	0.652015	0.88231	1.68297	1.55548	0.846818	0.892642	0.710298	0.755659	0.865975	0.903467	0.881977	0.869204		0.914209	0.893837	0.925035	0.935486	1.41737	0.914061	1.47896	1.61884	1.55392	1.3705	1.38318	1.46787	0.900193	0.890654	0.815703	0.716017	0.953649	0.955339	1.72005
Cholesterol sulfate	HMDB0000653	1.07192	1.00537	1.1549	0.87547	0.970014	0.922325	0.996972	0.982674	1.0746	0.881547	0.959917		0.929404	0.996451	0.952666	0.919834	1.00856	1.04519	1.13533	1.01256	0.800499	0.879912	0.925772	0.99354	0.820676	0.97685	0.831399	1.08385		0.961274	1.00371	1.02022	1.12949	0.886282	0.999028	0.907229	0.945375	0.905597	1.15711	1.06918	1.01644	0.982101	1.19738	1.00462	1.04431	1.17833	0.920801	1.19629
C18:2	HMDB0000673	1.01819	1.02518	1.03922	1.07664	0.927747	0.913023	3.68207	1.85664	2.56523	2.7788	1.03307		0.938389	0.940917	0.934362	1.05209	0.997728	0.91794	0.912329	1.30624	1.07527	1.02426	1.12829	2.55557	0.939557	0.835912	0.86324	0.944431		0.710802	0.688827	0.600002	1.10963	0.642728	2.24801	0.510214	0.780175	0.866136	0.748868	0.632305	0.675074	0.807681	0.845086	0.659813	1.19211	1.72971	0.713594	1.1726
PA(16:0/16:0)	HMDB0000674	0.93522	0.88375	1.27233	0.839931	0.856695	1.21207	0.717071	0.58258	0.801197	0.861733	0.808886		1.06197	0.917001	1.03845	1.14601	0.934875	0.971992	0.989305	0.940392	1.16482	0.996358	1.06927	1.03084	0.942904	1.03947	0.869277	0.839808		0.921553	0.944326	0.857197	1.31143	0.883109	1.08239	0.877592	0.921933	1.12774	1.05444	0.908708	0.89341	0.904586	0.843122	0.823702	1.05799	0.83705	1.03018	0.75534
4-Methyl-2-oxopentanoate	HMDB0000695	0.965438	0.994869	0.974715	1.09121	1.03711	0.936664	1.16793	1.16345	0.899639	1.08579	1.04696		0.910745	0.949761	0.970103	1.02629	0.917417	1.12405	0.986742	1.1149	1.0411	1.0581	0.954155	1.15883	0.988695	0.944838	1.17946	0.954806		0.885995	0.880128	0.84536	0.936603	1.08205	1.36986	1.08147	1.08217	1.00759	0.924557	0.907153	0.925848	0.875474	0.910438	0.898862	0.991044	1.03011	0.916813	0.947945
Methionine	HMDB0000696	0.989264	0.977553	1.30237	0.866872	0.968268	0.895677	0.872834	1.33966	1.48944	1.03221	0.935665		1.06082	1.11529	0.93907	0.841956	0.833351	0.866168	1.11945	1.22389	1.19845	1.13939	1.04634	1.01251	0.994548	1.08808	1.02416	1.22154		0.857394	1.10148	1.0211	0.931448	1.07846	1.01012	0.991933	1.11675	0.935569	1.02457	1.10774	1.193	0.928372	0.95996	0.88272	1.0199	1.07615	1.01226	1.44769
4-Hydroxyphenylpyruvic acid	HMDB0000707	1.03342	1.06606	0.943793	0.981213	0.948285	1.02723	0.804253	0.924071	1.23164	1.04996	1.14957		1.09306	1.02042	1.00812	1.06425	0.915471	1.05869	0.854428	0.985549	1.22408	1.19408	0.924464	0.946145	1.13078	1.16882	1.28311	1.11507		0.894066	1.02808	1.17398	1.07898	0.854213	0.970685	1.05295	1.17667	1.15385	1.05533	1.0659	1.05627	0.995478	1.06146	0.915654	0.893064	0.932838	1.1169	0.721993
Hippurate	HMDB0000714	0.890502	0.935724	1.07106	1.02743	1.21933	0.855954	0.797534	1.09863	0.897394	0.908069	1.20815		0.872986	1.2122	0.8688	0.858094	0.846342	0.908727	1.21735	1.2155	1.35701	1.28593	1.32594	1.1404	0.892225	1.083	0.841754	1.09797		0.789797	0.803347	0.788432	0.830349	1.17212	1.61595	1.51457	1.63038	0.890496	0.917498	0.866613	0.897124	0.771275	0.746515	0.779854	0.972868	1.58203	0.910674	0.903753
5-Aminolevulinic acid	HMDB0000725	1.0503	1.0502	1.13754	0.888572	0.984792	0.888606	0.374261	0.723404	0.57627	0.720114	0.71122		0.968307	0.989404	0.966487	0.926504	1.02109	1.07387	1.08067	0.973667	0.90741	0.991394	1.31158	1.00567	1.09055	1.25239	0.942423	1.07036		0.968082	1.07993	1.03441	0.970413	0.94959	0.997573	0.952472	1.14441	1.04305	0.983386	1.05787	1.00153	0.943174	0.96474	1.02888	1.03738	1.229	1.25014	1.10261
Orotidine	HMDB0000788	0.901367	0.955441	0.931319	0.991423	1.12209	1.09837	0.506366	0.779818	0.729295	0.928839	0.845283		0.864047	0.997477	0.940583	0.879354	0.981018	1.20318	1.25858	0.875764	0.922363	1.21063	1.39655	1.06758	1.18076	1.19451	0.994497	1.02586		0.983649	1.06868	0.996201	1.00677	1.09107	0.853632	0.901529	0.956694	1.14465	0.9744	0.950616	1.10481	0.875169	0.844911	0.944208	1.15463	0.896905	0.91243	0.729627
C14:0	HMDB0000806	0.979787	0.902697	1.05133	0.971794	1.00883	1.08556	1.19193	1.25277	1.06801	1.03307	0.921257		1.01709	0.971148	1.03079	0.987761	0.948708	0.925666	1.00256	1.11628	1.03972	1.13049	0.925121	1.17134	1.05824	0.834766	1.20804	0.970722		1.1208	0.96539	0.842743	1.42785	0.688822	0.954392	0.781539	0.825629	1.10037	0.94852	0.85836	0.859099	0.930525	1.00271	0.884518	1.2804	0.759574	0.773148	0.853261
Acetyl-Asp	HMDB0000812	1.04818	1.05186	1.17341	0.892378	0.956401	0.877777	0.345409	0.730657	0.564029	0.686033	0.740108		0.962251	1.00992	0.941779	0.933753	1.0302	1.04196	1.0821	0.998039	0.935256	0.991484	1.24777	1.00989	1.06799	1.21429	0.921276	1.0554		0.97174	1.0849	1.03773	0.995275	0.910463	0.999887	0.943793	1.08161	1.05111	1.00577	1.06581	1.02734	0.949588	0.96782	1.01855	1.03157	1.1917	1.23601	1.10619
Phosphoglycolic acid	HMDB0000816	0.998295	0.970132	0.994163	0.973755	1.04189	1.02176	0.925644	1.02763	0.968806	0.945184	1.0547		0.964018	1.08437	0.953829	0.959694	0.993442	1.0347	0.986335	1.02361	0.99712	1.00154	0.983576	0.982334	1.01069	1.03604	0.987403	1.08947		0.970121	0.969598	1.03244	0.929009	1.10235	0.996483	1.00069	1.08626	0.954351	0.997581	0.934397	0.949984	0.980634	1.05627	0.959712	1.02936	1.09366	1.08551	0.944439
N-Glycolylneuraminic acid	HMDB0000833	0.973749	1.08437	0.975856	0.96532	1.07621	0.924495	0.990342	1.38016	1.24609	1.08595	1.33591		1.13085	1.05438	0.930415	1.0369	0.744071	1.05151	1.04916	1.00271	1.12615	1.08414	1.07813	1.0014	0.948162	0.841679	1.13137	1.05386		0.784633	1.08613	1.08636	0.891587	1.12002	1.03127	0.892048	1.17603	1.02297	1.30373	1.24979	1.15897	0.968344	0.894814	0.995544	1.44687	1.02159	1.16911	1.03312
Histamine	HMDB0000870	0.844858	0.986908	1.23623	1.27983	0.853855	0.798316	0.998154	2.18196	1.54092	1.24263	1.29367		0.954791	0.730508	0.930931	0.961153	0.890568	0.991574	1.19518	1.3453	0.820778	0.91741	1.07966	1.05679	1.01285	0.888778	0.830521	0.873866		0.947879	0.746814	1.16594	0.847954	1.0565	1.23491	1.1712	1.02009	0.975187	0.991976	1.1449	0.965882	1.03203	1.083	0.709392	0.967096	1.08482	1.20943	1.33686
Xanthurenic acid	HMDB0000881	1.0471	0.978103	1.1657	0.994856	0.899405	0.914836	1.00323	1.2552	1.12293	1.00301	1.14498		0.984028	1.13354	0.776552	1.10742	0.680169	0.935726	1.14342	1.23915	1.11027	1.12893	0.827707	0.917943	1.16823	0.982271	1.06219	0.915089		1.06952	0.799285	0.952473	1.07349	1.0061	1.09913	1.14157	1.27541	1.12035	1.094	1.19613	0.939183	1.02732	0.848716	0.860141	1.02219	0.981386	1.21338	1.06906
Tryptophan	HMDB0000929	0.719791	0.871933	1.65342	1.05432	0.85681	0.843724	1.0263	4.31694	1.43941	1.12886	0.958439		0.965167	0.935459	0.838649	0.791217	0.820992	0.741603	1.41958	1.48734	0.943717	1.14121	0.965435	0.933277	0.81876	0.933361	0.772217	0.725491		0.837561	0.874878	0.734445	0.682442	1.53558	1.33509	0.648761	1.09223	0.794628	0.639618	0.833417	0.831309	0.760547	0.859664	0.833017	0.872697	1.01566	0.87735	1.50612
S-Adenosylhomocysteine	HMDB0000939	0.984675	1.02534	0.990208	1.00646	1.02815	0.965178	1.05862	1.37452	1.17033	0.903175	1.15286		0.933525	0.959935	0.861852	0.905482	0.859469	1.10573	1.37146	1.00254	0.924608	0.898607	0.932436	0.786503	0.995397	1.32034	0.974841	0.942033		0.845366	1.01251	0.909524	0.991701	1.08859	1.15231	1.06047	1.29264	1.28071	0.961407	1.12228	1.13656	0.927979	0.896727	0.87566	0.953224	1.09016	1.21656	1.1383
Taurochenodesoxycholic acid	HMDB0000951	0.911332	0.86198	1.54167	0.86148	0.847237	0.976303	1.03078	1.05364	0.95906	0.879347	1.05514		0.844547	0.998349	0.737573	0.849568	0.748161	0.804159	1.63986	1.37778	0.904474	0.970405	0.844329	0.908731	0.868343	1.07945	0.704717	1.02542		0.806171	0.979123	0.798479	0.975662	1.11784	1.32272	1.0172	1.15118	0.856685	1.05195	0.823864	0.925661	0.7404	0.850146	0.673861	0.932712	1.40182	0.886942	1.30862
Lipoamide	HMDB0000962	1.11359	1.05997	0.891728	0.946529	1.05229	0.935894	1.20074	1.45968	1.04874	1.22157	1.17592		1.06262	1.13068	1.00555	0.974689	0.983002	0.846036	0.904937	1.09249	1.06642	0.987089	1.00315	1.02584	1.15647	0.983848	1.01485	1.13223		1.04508	0.946252	1.06855	0.987252	0.950635	1.00224	0.996442	2.12479	1.30465	1.20696	0.986263	1.57483	1.06063	1.04578	1.01595	0.986263	1.12736	1.21035	1.49749
Hexose bisP	HMDB0000968	0.99565	0.989146	0.951881	1.0938	0.982797	0.986726	0.338819	1.28914	0.740344	1.48633	1.60719		1.19486	1.03845	0.784255	0.853348	0.607661	1.25186	1.09999	1.16957	1.87353	1.20846	1.0853	1.24965	1.67461	1.76544	1.63847	1.15459		1.1179	1.25274	1.60582	0.675479	0.97403	0.374033	0.876917	0.498455	1.31322	1.66113	1.81912	1.8808	0.880224	0.831965	0.787411	0.455945	0.323645	0.3813	1.04142
Dihydrolipoamide	HMDB0000985	0.900961	1.05867	1.02628	0.897275	0.88885	1.22796	0.872526	1.58155	1.16662	1.04972	1.00654		0.980285	1.08575	1.06075	1.01779	0.940856	0.962654	0.985094	0.966822	1.47524	1.48678	0.861997	0.940856	1.37971	0.972592	1.03158	1.07229		1.0509	0.758841	1.01085	0.808962	1.36404	1.0064	1.11906	0.86892	1.14833	1.74018	1.22609	1.42166	1.13217	0.908033	0.866344	1.95519	0.894683	0.80381	1.01905
dUDP	HMDB0001000	0.908681	0.998029	0.931489	1.07549	1.13728	0.949034	1.00589	1.26523	1.39304	1.1046	0.973077		0.965319	0.989065	0.985053	1.06393	0.926626	0.994112	0.978065	1.09783	0.968424	1.09874	0.938208	0.937625	1.04387	1.02368	1.14416	1.16875		1.02507	0.939346	1.00758	0.961906	1.01253	1.05357	0.995467	0.994417	0.885512	0.87414	0.88508	0.934093	0.938605	1.0519	0.97674	0.90628	0.923586	0.993551	0.895031
Biliverdin	HMDB0001008	1.0173	0.916565	1.06412	0.972136	1.01234	1.01754	0.96646	1.0828	1.193	1.2079	1.25425		0.81385	1.10261	1.09368	0.969754	1.00032	0.973987	1.01043	1.03536	1.12048	1.18256	1.07275	1.03348	1.06076	1.08404	0.857823	0.95588		0.931926	0.844873	1.06017	0.918518	1.20319	1.04132	0.762873	0.989637	1.12119	1.15228	0.996049	1.13032	1.20047	0.792603	0.907248	1.28966	0.941447	0.869357	0.895978
4-Imidazolone-5-propionic acid	HMDB0001014	1.02609	0.846103	1.02806	1.0113	1.16605	0.922395	2.17814	1.97726	2.58543	1.10731	1.33382		1.10047	0.866481	1.03022	0.991315	1.09215	0.901706	1.0637	0.953962	0.908479	1.09176	1.02635	1.07609	0.991895	1.06989	1.09679	0.954542		0.881618	0.961516	0.946083	0.955655	1.23305	1.02207	1.02383	0.942372	0.90545	1.00332	0.87771	0.921274	0.896073	1.02403	1.05196	0.893339	0.968353	1.21371	0.989842
D-4''-Phosphopantothenate	HMDB0001016	1.06779	0.892123	1.09332	1.0406	0.966055	0.940106	0.858967	1.30997	0.954316	0.861644	0.896242		0.930568	0.977514	0.931246	0.993991	1.00663	1.00324	1.1249	1.03191	1.20412	1.12535	1.15424	1.01724	1.18651	1.00257	0.953816	0.72518		1.00174	0.993554	0.919612	0.910739	1.05999	1.11436	1.27977	1.22357	1.21447	1.4818	1.18194	1.3462	1.16237	0.908236	0.960109	1.3528	0.81359	1.1428	1.40308
Deoxyribose 5-phosphate	HMDB0001031	1.00783	0.953066	1.11264	0.981716	1.04355	0.901206	0.700112	0.96721	0.806915	0.757956	1.00783		0.899576	0.975328	0.935428	1.00578	0.972436	1.07498	1.05956	1.07691	1.04549	1.14572	1.31361	0.844834	1.10871	1.10968	1.22648	1.06091		1.06606	1.04037	1.13941	1.01255	0.788793	0.952816	1.13766	1.1363	0.989007	0.970522	0.922074	0.904563	1.09271	0.80358	1.00963	1.31161	1.02734	1.31511	0.977138
Dehydroepiandrosterone sulfate	HMDB0001032	0.967187	0.747499	1.05992	0.976869	1.09672	1.1518	0.932329	1.15223	0.941581	2.02345	1.19139		0.786287	1.2174	0.927569	1.4315	0.852675	0.971344	0.890848	0.922383	1.20204	1.45598	1.40971	2.66113	0.931719	0.989186	1.0562	0.792096		0.621628	0.631143	0.517058	0.658656	0.531538	3.03998	0.637039	0.696202	0.720095	0.7805	0.553259	0.684514	0.575807	0.459963	0.496371	0.88507	1.42819	0.470617	0.62804
Arachidonic acid	HMDB0001043	0.948192	1.06437	1.00497	1.02852	0.991373	0.962578	0.496492	0.918029	0.858551	0.843325	0.991041		1.04532	1.05223	1.09639	0.963956	0.918996	0.888945	0.924107	1.11006	0.995937	1.01479	0.958395	0.970666	0.971204	1.01453	1.13608	0.952557		0.998849	0.933242	0.919442	0.953676	0.989598	1.20519	0.963352	1.14709	0.953029	0.893979	0.969392	1.01596	0.960325	0.929667	0.843679	0.899906	1.19761	1.23368	1.02852
gamma-Glutamylcysteine	HMDB0001049	1.02269	1.01729	0.83455	1.09217	0.96611	1.06718	1.28571	1.60632	1.20914	1.12086	1.0162		0.923235	0.984446	0.98435	0.917201	0.912411	1.11865	1.03033	1.12938	0.87898	1.12785	1.00945	1.10744	1.03684	1.1744	1.07315	0.881279		0.927056	1.05025	1.05159	0.830185	0.857334	1.28358	0.905769	0.934871	0.972612	0.798101	0.778974	1.03524	0.817845	0.879546	0.8271	0.963562	1.12203	1.06753	0.815069
(S)-3-Hydroxyisobutyryl-CoA	HMDB0001052	0.967913	0.987629	1.11023	0.851604	1.0322	1.05042	0.898989	1.02772	0.95996	1.03071	1.02673		0.973816	1.06255	0.960735	1.03109	0.9047	0.9747	1.07051	1.0219	0.892856	1.05195	0.914776	1.04399	0.924851	1.04276	0.776013	1.14086		1.01886	1.05974	1.14485	0.956611	0.852922	0.967017	1.08371	1.10694	0.877265	1.07052	1.15618	1.04525	0.919446	1.02388	1.00325	0.972591	1.07145	1.00715	0.996934
S-Lactoylglutathione	HMDB0001066	1.02993	0.971235	0.941582	1.1899	0.818258	1.04909	1.53159	2.20432	1.89487	1.53159	2.15429		0.951216	1.14268	1.05296	0.914643	0.930898	0.923396	1.15518	0.929022	0.982788	1.08923	0.930116	1.04374	1.33695	1.11611	0.954186	1.02593		0.969825	1.03782	1.0575	0.776251	0.864416	1.29418	1.03327	1.05588	0.903131	1.08841	0.908987	0.976495	0.811712	0.995039	0.819195	1.1416	1.16063	1.11802	0.971289
N-Acetylaspartylglutamic acid/9-Hydroxybenzo[a]pyrene-4,5-oxide	HMDB0001067	0.936027	1.15215	1.00785	1.04963	0.922007	0.93234	0.326252	0.76388	0.519093	1.06184	0.914569		1.17959	0.975736	0.911953	0.89089	0.829288	1.01562	0.980496	1.21643	1.29262	1.19641	0.830114	0.977137	1.2637	1.37515	1.4358	0.815073		0.955136	0.896249	1.25587	0.992176	1.03067	0.869905	0.757122	0.685365	1.17163	0.932104	1.04894	1.07533	1.00013	0.892011	0.759013	0.710037	0.734882	0.755835	1.03727
Leukotriene B4	HMDB0001085	0.90902	1.06537	0.84785	1.04507	1.05373	1.07895	1.05787	1.13366	0.897511	1.04119	1.07856		1.11083	1.00629	0.922657	1.02949	0.928592	1.02639	0.895139	1.08061	1.24275	1.36685	1.2062	1.00278	1.04406	0.759168	1.04487	0.794645		0.99321	0.972451	1.02186	1.09067	1.09642	0.825385	0.744688	1.05178	1.1817	1.49922	1.02313	1.37204	1.0052	0.858034	0.901306	1.93633	0.676662	0.797317	1.051
Carbamoyl phosphate	HMDB0001096	1.0331	0.892122	0.961668	1.06389	1.06855	0.980662	1.04519	1.05186	1.01782	1.07852	0.945624		0.939054	1.00607	1.07859	0.960931	0.959903	0.93561	1.0827	1.03714	0.93561	1.0653	0.918024	1.06566	0.921348	1.06693	1.08965	1.07599		0.938124	0.982451	0.937292	0.902353	1.08804	1.15174	1.03242	1.03932	1.00093	0.957554	0.961238	0.937886	0.926002	1.10296	1.01501	0.905265	1.0329	1.02725	1.04829
Anthranilate/Aspartate semialdehyde	HMDB0001123	0.969733	0.983939	0.884326	0.946233	1.11512	1.10065	1.13073	1.09486	1.0141	1.0839	1.02971		0.992884	0.958677	1.05952	0.988921	0.991832	1.05871	0.98504	0.964419	0.981401	1.01795	0.984959	0.891962	1.05192	0.954634	1.01601	0.944283		0.939874	0.960093	0.920122	0.913745	1.09253	1.17364	0.866153	0.910712	0.806273	0.964448	1.00209	0.985989	0.929143	0.884972	0.651986	0.848733	1.03809	0.950295	0.919966
Acetyl-Glu	HMDB0001138	1.04139	0.969061	1.24723	0.894989	0.990212	0.857117	1.36078	2.40138	1.6687	1.90933	2.1567		0.993753	1.03207	0.844464	0.972252	0.972315	0.920599	1.16278	1.10176	0.939245	1.09775	1.18122	0.92904	1.02439	1.09158	1.01175	1.02006		0.943057	1.07434	1.02048	0.89881	0.916957	1.14635	1.09551	1.15822	1.10972	0.920139	1.10188	1.13557	0.870761	0.947852	0.976932	0.90645	1.12262	1.14507	1.3068
Prostaglandin F2a/Levomethadyl Acetate	HMDB0001139	1.00284	1.01195	0.994282	1.14126	0.912277	0.937394	3.02904	2.2074	2.93325	1.05814	1.21027		0.976847	0.904683	1.13523	1.00932	0.912802	0.947756	0.83733	1.27603	0.937984	0.874615	0.807186	0.785086	0.91641	0.711794	1.02691	0.836052		1.03241	0.958825	0.858535	1.08939	0.949434	1.1114	0.973053	1.17462	1.0732	0.884816	0.946491	0.926867	0.926306	0.949714	0.741213	1.19739	0.843116	1.02982	0.778078
Propenoic acid C3:1	HMDB0001167	0.955403	1.04757	1.04038	0.978083	1.05779	0.920776	0.52236	0.899245	0.893018	1.00161	1.00258		0.97882	0.917209	1.03178	1.0842	1.08471	1.03781	0.922907	0.942571	1.05469	1.19166	1.21232	1.03633	1.17934	1.14513	0.932048	1.03726		0.9406	1.04544	1.07658	0.952239	1.00807	0.977071	0.857776	1.05758	1.15875	1.22912	1.1264	1.23696	1.14594	0.893977	0.978151	1.31553	1.08569	1.08569	1.00172
5''-Methylthioadenosine	HMDB0001173	0.855076	0.746132	1.28406	1.41993	0.842622	0.852183	0.546735	1.4476	0.779972	0.719587	0.835451		0.724153	0.739012	0.914118	0.816196	0.666319	0.86195	1.30559	1.97266	0.687272	0.802726	0.649643	0.665999	0.816516	0.776107	0.797809	0.807537		0.935175	0.769691	0.795713	0.831084	1.54292	1.12542	1.36493	1.45146	1.41761	1.05784	0.962208	1.30556	0.776133	0.748847	0.667621	0.832726	0.84359	0.913826	1.58334
ADP-ribose	HMDB0001178	0.962339	0.944261	0.887731	1.0688	1.20509	0.931776	0.507804	0.86556	0.905117	1.1206	1.21515		0.911142	1.09108	0.801441	0.812598	1.13289	0.985673	1.0539	1.21127	1.06923	0.83122	1.10377	0.91206	1.11741	0.970164	1.06938	1.118		1.0463	1.22513	1.25538	0.932287	0.916595	0.624311	0.870512	0.599537	0.94177	1.13836	0.901591	1.08676	1.06272	0.837021	1.11569	1.04053	0.826685	0.836089	0.582495
Indoleacetaldehyde	HMDB0001190	0.918719	1.01531	1.09847	1.20995	0.918175	0.839375	1.42892	2.14919	1.28294	1.25897	1.174		0.872581	1.11846	0.888159	1.09931	0.900171	0.959482	1.02255	1.13929	1.15844	1.06928	1.07716	1.12822	0.81327	0.985383	0.930014	0.886282		0.906377	0.790233	0.868231	0.93712	1.17453	1.32351	1.00108	1.05592	1.13544	1.13715	0.926493	1.10716	0.919471	0.753416	0.725329	1.58274	1.22236	1.34343	1.10318
GDP	HMDB0001201	1.09816	0.848835	0.988559	1.0323	1.08307	0.949074	0.402051	0.690934	0.781766	1.04181	0.93567		1.10664	1.03235	1.01446	0.704876	1.06189	1.14099	0.99022	0.948574	1.01645	0.790554	0.937355	0.910036	1.09083	1.10005	0.930831	0.916211		1.08828	1.36962	1.3626	0.718972	1.06722	0.393314	0.714018	0.446651	0.942188	1.18681	1.2741	1.32029	1.15464	1.07152	1.23497	0.96785	0.533483	0.615256	1.19383
Acetyl-CoA	HMDB0001206	1.15936	1.00846	1.10789	0.856088	0.850166	1.01803	0.636308	0.814632	0.948065	0.969122	1.13926		0.972868	1.01503	0.816927	0.956827	1.09334	1.10641	1.08779	0.950803	0.944577	0.954729	0.965152	1.01131	0.922647	1.12434	0.847791	1.11744		1.05517	1.11936	1.24378	0.900438	0.894727	0.786522	0.985951	0.669256	1.10512	1.28544	1.37575	1.24203	1.01923	1.1952	1.01801	1.00674	1.07413	0.682505	1.21401
Dopaquinone	HMDB0001229	0.951477	0.811721	0.984933	1.14035	1.01127	1.10025	1.049	1.28865	1.07866	1.08008	1.16289		0.730075	1.46115	0.868421	1.00802	0.764912	1.00175	1.05489	1.11078	1.09148	1.15589	1.15739	1.0812	1.17268	1.16667	1.03409	1.14436		0.763697	0.824426	0.707451	1.00549	1.09109	1.60784	1.00997	1.05703	0.930196	1.12672	0.752045	0.958207	1.00571	0.754958	0.747115	0.923697	1.26633	1.03193	0.883361
27-Deoxy-5b-cyprinol	HMDB0001231	1.03326	0.901705	1.1132	0.970465	1.03438	0.946986	0.891456	0.95239	1.01761	1.25259	0.981832		0.924884	0.862069	1.1288	1.15098	1.01249	0.981361	1.02516	0.914259	0.880895	1.51146	1.25405	1.18677	0.895993	0.967195	0.893383	1.20559		1.04208	0.909538	0.877996	0.991919	0.937725	1.24074	0.752328	0.945779	0.991751	1.02849	0.98202	0.917256	0.95551	1.00417	0.987221	1.04141	1.05232	0.95551	0.994939
2-Aminomuconic acid	HMDB0001241	1.00287	1.01475	1.14392	0.93625	1.01199	0.890219	0.407207	0.798783	0.588217	0.744819	0.768883		0.958131	1.02571	0.9431	0.908449	1.02324	1.06889	1.0687	1.00378	0.996814	0.957781	1.31767	1.00572	1.06516	1.30201	0.903497	1.1103		0.931067	1.06006	1.03774	0.997582	0.962191	1.01135	0.9185	1.07849	1.15417	0.975594	1.13756	1.0553	0.970675	0.978857	1.00223	1.00197	1.2485	1.28274	1.09378
FAD (ox)	HMDB0001248	1.03896	0.947793	1.07718	1.00537	1.00934	0.921353	0.599377	0.813153	0.903035	1.08604	1.01997		1.03603	1.02769	0.945448	0.798265	1.03857	1.05169	1.02557	1.07673	1.01759	0.903482	0.901547	0.9778	1.04075	1.11289	0.99969	1.02049		1.00748	1.1027	1.199	0.951464	1.01311	0.726244	0.949802	0.69734	0.955557	1.07117	1.19689	1.09042	1.04534	1.03837	0.958435	0.990216	0.893209	0.771134	1.05672
5,6-Dihydroxyindole-2-carboxylic acid	HMDB0001253	1.01034	0.94798	1.29453	0.842884	0.953265	0.951	0.864024	1.85715	0.967459	0.801208	1.46938		1.15624	0.963613	0.956227	0.960382	0.702054	0.892992	1.11162	1.25687	1.17624	1.12993	0.99423	1.1984	0.988845	0.989615	0.737134	0.812678		1.05715	1.12081	1.46107	0.788388	0.682197	0.890381	0.952641	0.811053	0.697587	1.30577	1.22141	1.14991	0.849528	0.795243	0.629311	1.10332	0.773277	1.11829	0.863938
Hexosamine P	HMDB0001254	0.973422	0.963735	0.857748	1.1499	1.06988	0.985307	1.07257	1.53445	1.16863	0.93907	1.18491		0.966343	0.992352	0.887206	1.00092	0.977352	1.0106	1.03277	1.13245	1.05405	1.0689	0.945136	0.989618	1.05834	0.994126	1.11752	1.04622		0.933908	1.07824	1.0103	0.977551	1.03209	0.967914	1.12094	1.15918	1.02221	1.08811	1.05175	0.951773	0.922625	1.03232	0.96	0.897708	0.88478	1.10934	0.858061
Coproporphyrinogen III	HMDB0001261	0.939223	1.22518	1.01157	0.889399	1.01369	0.920936	0.861837	1.27102	0.828445	1.10618	1.13958		1.19222	0.996312	0.795614	0.973717	1.08244	1.07553	1.02343	0.860741	1.20897	1.42535	1.00455	1.09546	1.13268	1.22147	0.844526	0.910184		0.731397	1.18354	0.962302	0.927159	1.00311	1.1925	0.900507	0.922206	1.13023	1.30925	1.00523	1.27764	0.964661	0.860647	0.979755	1.6319	1.02716	0.911592	1.01348
GTP	HMDB0001273	1.11972	0.921288	1.08	0.885367	0.962867	1.03076	0.406298	0.676755	0.752907	1.02893	1.05845		1.08489	1.05942	0.952343	0.747012	1.00875	1.10835	1.03179	1.00743	1.27935	0.877852	1.08177	1.05825	1.22348	1.2756	1.0202	1.07198		1.14576	1.34188	1.28508	0.654048	1.06598	0.507241	0.726245	0.448006	1.01604	1.32118	1.3309	1.32211	1.07156	0.974841	0.999887	0.915154	0.600615	0.577278	1.19575
Presqualene diphosphate	HMDB0001278	0.923409	0.995199	1.26649	0.960844	0.979023	0.875035	1.34521	1.24985	1.03772	0.921714	0.981334		0.96224	0.942372	0.877951	0.852364	1.01221	1.22323	1.06278	1.06685	0.981054	1.24897	1.05752	0.970217	1.05947	0.926869	1.05661	1.09891		0.926112	0.984588	0.790133	1.16799	1.0169	1.11427	1.06265	1.01816	1.03117	1.05104	0.940661	1.10392	0.998718	0.738931	0.945837	1.1021	0.91422	1.1284	0.929889
D-Erythrose 4-phosphate	HMDB0001321	1.0218	0.993746	0.938719	0.976394	1.0051	1.06425	1.02082	1.07089	0.97467	0.985752	1.01408		0.998034	1.03717	0.981104	1.01689	0.960396	0.973737	0.984705	1.04796	1.07239	1.0013	0.956351	0.990797	1.04353	0.972755	1.02278	0.980191		0.976588	1.01425	0.971142	0.96658	1.09075	0.980692	0.972656	0.996937	1.00548	0.975705	0.963587	0.973756	0.954324	0.990976	0.961696	1.00732	0.93918	0.944236	0.941324
Leukotriene A4	HMDB0001337	0.972948	1.11663	1.02219	0.912266	0.988995	0.986966	1.01934	0.990101	0.974331	1.03649	0.957824		1.05061	0.863133	0.937373	1.07578	1.08477	0.970938	0.931647	1.08575	1.15673	1.29801	1.11488	1.02504	0.992361	0.906867	1.08486	0.910224		1.016	0.939526	0.953897	0.962293	1.09928	1.02901	0.818123	0.963428	1.07106	1.43898	1.09436	1.31289	0.912447	0.774328	0.889074	1.7544	0.829167	0.786355	1.002
Retinal	HMDB0001358	0.956987	1.045	1.02064	0.854101	1.09571	1.02756	1.12649	0.917675	0.88071	0.904235	0.865369		0.962501	1.06401	1.11192	0.915763	0.850572	1.12128	0.990376	0.983582	0.907377	1.10658	1.00634	0.906483	1.0597	1.05499	1.09179	1.06286		0.868108	0.998271	0.951956	0.894612	1.07463	1.21243	1.00799	0.879791	0.921715	0.987495	1.02871	1.17682	1.02153	1.03854	1.01168	0.943902	0.882893	1.05422	1.31433
Mercaptopyruvic acid	HMDB0001368	0.976158	0.970156	1.04438	0.955399	1.05336	1.00055	1.02995	1.00116	0.980948	1.33456	1.1561		0.922776	1.10887	0.88998	1.10613	0.783812	0.951975	1.22072	1.01574	1.20763	1.30456	1.10473	1.27832	1.11933	1.1561	0.966413	1.20129		0.783352	0.728156	0.819157	0.752442	0.688318	2.22858	0.961995	0.991609	0.710253	0.660192	0.728972	0.863794	0.6624	0.722924	0.738379	0.691534	1.19631	0.829764	0.732763
Dephospho-CoA	HMDB0001373	0.93635	1.08104	1.08014	1.02292	0.992083	0.88746	0.677718	1.47156	1.23812	0.831232	1.09224		0.923494	1.15837	0.878674	0.850245	1.03293	1.01195	1.15108	0.993259	0.810176	0.947567	1.01797	1.01852	1.0985	1.09763	0.742232	0.963722		0.939915	1.2065	0.912998	0.904249	1.12863	0.90771	0.98558	0.773697	1.02692	0.847818	1.1394	1.18054	0.958758	1.07633	0.97164	1.04932	1.29033	1.1368	1.07614
Alpha-Linolenic acid	HMDB0001388	0.988964	0.95296	1.07905	0.968411	0.998919	1.0117	1.93534	1.62006	2.02225	2.1369	0.990301		1.01813	0.966614	0.898649	1.04358	1.31459	0.903204	0.855611	0.999625	1.68312	1.71511	1.68937	2.25144	1.07921	0.923293	1.24306	0.867438		0.777843	0.722776	0.723668	1.01967	0.686789	2.06925	0.569358	0.863076	0.798371	0.786951	0.641889	0.797397	0.878618	0.824693	0.670969	1.25665	1.38881	0.700298	1.07178
GMP	HMDB0001397	1.01652	1.00364	0.974676	0.901656	1.07975	1.02376	0.599265	0.904686	0.901796	0.83382	0.971122		0.911086	0.985929	1.00292	0.933475	1.00375	1.02765	1.04016	1.09504	0.906896	0.987283	0.969651	0.859106	1.04132	1.06941	0.815051	1.04086		0.993064	1.16674	1.06781	0.936707	1.02118	0.814503	0.954572	0.877278	0.990835	0.90255	1.02464	1.13127	0.995242	1.01617	1.02722	0.903635	0.83567	0.973601	0.970417
Nicotinamide	HMDB0001406	1.04813	0.940945	1.01249	0.927409	1.08276	0.98827	0.848305	1.03195	0.931163	1.03956	0.991125		0.856441	1.00363	0.980071	1.07506	0.953612	0.978567	0.925701	1.22692	1.09919	1.06635	0.969592	0.835844	0.973586	0.964819	0.968035	0.98002		0.844537	1.02895	1.01525	0.90755	1.0506	1.15311	0.980735	1.15389	1.01717	1.08029	1.01115	1.06726	0.861822	0.84734	0.865247	1.07541	1.00186	1.10811	0.894054
dUMP/Glycineamideribotide	HMDB0001409	0.88363	1.05677	1.12687	0.975433	1.0282	0.929103	1.07238	1.31725	1.11923	1.14154	1.14445		0.928154	1.0356	0.955344	1.00184	0.918954	0.952633	1.15487	1.0526	0.973909	1.06723	0.972102	1.09737	1.04488	0.952962	1.22314	1.03223		0.91294	0.894027	1.00768	0.979135	1.07231	1.13391	0.956665	1.03414	1.12515	0.897497	1.06164	1.06494	0.981217	0.997614	1.05826	0.950939	1.06416	1.12411	0.970806
CDP-choline	HMDB0001413	0.897079	1.0834	1.02223	1.04536	1.01691	0.935016	0.704536	1.31669	1.07924	1.15842	1.03518		0.954407	1.05507	0.973246	0.979142	0.94295	1.03384	1.06097	1.00038	0.946018	1.12468	0.927994	0.995536	0.971376	1.10152	1.09457	0.979477		0.972671	1.02831	1.03329	0.967209	0.954157	1.04436	0.94531	1.05562	0.992781	0.891313	0.940621	1.01579	0.939703	0.977022	0.939896	1.00303	1.02411	1.08448	0.851625
Pantetheine 4''-phosphate	HMDB0001416	0.998875	0.935187	1.21404	0.968553	0.973188	0.910162	1.03767	1.58358	1.24753	0.868587	1.20689		0.944483	0.995396	1.10347	0.975179	0.929981	0.817253	1.16264	1.07161	0.94046	0.942154	0.81249	1.02228	1.00545	1.05245	0.866261	1.01932		1.04142	0.932887	0.917641	0.987699	1.02666	1.09369	0.980318	1.11063	1.12019	0.955271	1.03985	1.1554	0.95999	1.00536	0.91752	1.03041	1.22872	1.07615	1.04154
24-Hydroxycholesterol	HMDB0001419	0.984697	0.988742	1.18276	0.980651	0.937819	0.92533	1.12137	1.07124	0.983377	0.992612	1.04609		0.955342	1.01271	0.962773	1.05395	1.06156	0.933771	1.0293	0.990597	1.02658	1.04262	1.15881	1.08349	0.941112	1.01262	0.986972	1.03745		0.890763	0.861477	1.03662	1.01991	1.03133	1.1599	1.07531	1.11698	1.02759	0.992158	1.02721	0.950294	1.07032	1.02404	0.894124	1.06744	1.12274	1.08674	1.20945
Coenzyme A	HMDB0001423	1.06745	0.934139	0.966956	1.03008	1.07361	0.927763	0.519717	0.743188	0.839981	0.917348	0.93754		1.06512	0.940236	0.96596	0.807466	1.0696	1.09257	1.0359	1.02316	0.998464	0.871982	0.978082	0.910157	1.04691	1.17619	0.892692	0.91443		1.11331	1.28021	1.2931	0.727063	0.951257	0.635069	0.775343	0.547397	1.01226	1.0267	1.13912	1.29077	1.10005	0.931072	0.999538	0.932867	0.724167	0.669322	1.14344
Phosphoribosyl formamidocarboxamide	HMDB0001439	1.05639	1.03815	1.11971	0.936272	0.968869	0.880602	0.357293	0.703123	0.606392	0.692241	0.763298		1.02413	0.979092	0.931855	0.981118	1.07644	0.984448	1.00535	1.01757	0.905888	1.03798	1.16114	1.10351	0.979353	1.04861	0.948199	1.0418		0.872703	1.03679	0.982563	0.986053	0.932777	1.18911	1.06758	1.1466	0.999923	1.02594	0.937021	1.05765	0.964688	0.959048	0.995808	0.995588	1.19683	1.14834	1.06995
Allopregnanolone	HMDB0001449	1.00555	0.961993	1.12545	1.0028	0.9675	0.93671	0.824815	0.993784	0.883892	0.82031	0.909675		1.08405	1.0343	0.893733	1.03291	1.00272	0.948788	0.962482	1.04101	1.01642	1.16006	0.982044	1.06505	1.13631	1.07427	1.16034	1.06728		0.914705	0.980059	0.941464	1.1226	0.841631	1.19954	1.04876	1.02663	0.915219	0.984433	0.995755	0.862473	1.0009	0.882542	1.03152	1.09147	0.901068	1.0256	0.954844
5-b-Cholestane-3a ,7a ,12a-triol	HMDB0001457	0.792575	1.00608	1.11973	1.06683	0.984434	1.03035	1.72935	0.991068	1.06072	1.08621	0.901859		0.963639	0.963804	0.863606	1.0946	0.9564	0.988977	1.04705	1.12192	0.886311	0.957552	0.983383	0.875123	0.955742	0.895196	1.11566	0.930405		0.902592	0.845707	1.00092	1.00155	0.929853	1.31938	1.01999	0.979804	1.06348	0.996192	0.86698	0.932689	0.915198	0.818447	1.05292	1.1492	0.943562	0.979331	0.974447
3-Hydroxyanthranilic acid	HMDB0001476	0.973877	1.10112	0.98324	1.01039	0.92582	1.00556	0.853991	1.01334	0.757236	0.865963	0.890162		0.902148	0.959414	0.962218	1.03975	0.973348	1.03478	1.08151	1.04684	0.982609	1.10143	1.12458	1.0728	1.0759	1.03648	0.982099	0.971691		0.922923	1.00362	0.919572	0.921154	0.938607	1.29412	0.917571	1.23143	1.03885	1.0006	0.844783	0.958107	0.913382	0.841572	0.859117	1.07692	1.08372	1.11173	0.946658
NADH (red)	HMDB0001487	0.908575	0.959575	1.3676	0.581388	0.810359	1.3725	0.696885	1.82152	1.71867	1.14972	2.14177		0.951732	1.05892	0.893471	1.04532	0.897297	1.06611	0.912625	1.17453	0.865496	0.809628	0.997859	0.796654	1.03547	1.13632	0.873518	0.897809		1.03984	0.954729	1.0408	0.932264	1.07463	0.95774	1.05962	0.754308	1.29227	1.2257	1.26496	1.36385	0.854754	1.39208	0.801661	1.10836	1.42694	0.946237	1.42666
Nicotinate	HMDB0001488	0.933067	1.04107	1.00395	1.09201	0.962225	0.967672	0.974375	1.03537	0.896033	1.06671	1.06286		0.957952	1.08522	0.964535	0.877411	0.933327	0.989892	1.1244	1.06726	1.11749	0.999482	0.921055	0.972662	1.0029	0.877818	1.06491	0.914065		0.833597	1.08139	0.959754	1.0102	0.992617	1.12244	1.01592	1.19705	0.946353	1.12868	0.993129	1.0271	0.989458	0.991763	0.895395	1.03222	1.0545	1.03555	1.01455
Pyridoxal 5''-phosphate	HMDB0001491	1.06957	0.886302	1.15964	0.84243	0.86561	1.17645	0.939197	0.820339	0.72575	0.897036	1.04048		0.98471	1.01687	0.899628	1.14331	0.988196	0.936861	0.954448	1.07597	1.06742	1.0286	0.928781	1.09879	1.12667	1.06932	1.1384	0.868732		1.06653	0.916899	0.994651	0.978829	0.999021	1.04407	0.905749	0.975816	1.22097	1.21299	0.776313	1.00324	0.957282	0.905296	0.902283	1.15061	0.743012	0.947939	0.946885
Hexosamine/7-Aminomethyl-7-carbaguanine	HMDB0001514	0.89036	1.02056	1.02498	1.00311	1.14696	0.914034	0.994483	0.962785	1.11345	1.01776	1.11044		0.916344	1.81697	0.981666	0.838964	0.888872	1.08179	0.802335	0.673064	0.929622	0.969304	0.836217	0.830418	0.840033	0.929469	0.769827	0.838659		0.952954	0.929022	0.910387	0.853892	1.08595	1.26779	0.99454	1.11969	1.0118	1.13382	1.10694	1.29604	1.00984	0.90254	0.944519	0.975316	1.12558	0.986105	1.155
FMN (ox)	HMDB0001520	1.12033	1.03227	1.01987	0.944557	0.918255	0.964718	0.712821	1.15648	0.911998	0.868895	0.951393		0.903254	1.13823	0.942106	0.983812	0.84761	1.11003	0.963288	1.11167	0.974702	1.09718	0.898974	0.882401	1.09104	1.07073	0.871207	1.05164		0.971531	1.15424	0.932741	1.01914	0.925027	0.997318	1.09209	1.01297	1.00999	1.02663	0.872571	1.03148	1.02663	1.04184	1.00812	1.07523	1.00338	0.874885	0.946516
3-(Methylthio)propionic acid	HMDB0001527	0.980255	1.09432	0.87585	1.0205	1.0249	1.00417	1.11286	0.993527	1.06393	1.03139	1.089		1.04481	1.03996	0.924252	0.938745	0.997813	1.12201	0.92812	1.00428	1.07801	0.986323	1.02253	1.0115	0.980144	0.861892	0.881177	1.05475		0.925374	1.01417	1.01473	1.06873	0.966406	1.01058	0.947826	0.873453	0.896523	0.92644	1.01513	1.03404	1.09292	1.03208	0.863125	1.07513	0.952541	0.972243	1.00699
Pyridoxal	HMDB0001545	1.06385	1.0297	1.01294	1.10411	0.779707	1.0097	0.822822	1.03645	0.927752	0.928531	0.920869		0.98907	0.958954	1.03332	0.893703	0.975861	0.803355	1.20556	1.14018	1.04957	1.06832	1.08774	1.10821	1.14533	0.879569	1.07493	1.03662		0.957192	0.931956	0.838824	0.842411	1.21673	1.21289	0.819096	0.943101	0.943613	1.02586	0.9276	0.878664	0.76683	0.825501	0.82691	0.753379	1.00562	1.00421	0.959626
CDP	HMDB0001546	1.13272	0.837792	1.09782	0.887267	1.04586	0.998546	0.651901	0.873097	0.924253	1.01119	0.893431		1.00654	0.91354	0.896358	0.835806	0.992525	1.1173	1.11196	1.12597	1.18511	1.03598	1.14549	1.1007	1.22431	1.26985	1.05049	1.17894		0.985045	1.17864	1.23501	0.840704	0.939384	0.821219	1.01883	0.99876	0.983623	1.09359	1.1135	1.06248	0.988557	0.986884	0.954019	0.7825	0.776228	0.868552	1.04241
Palmitaldehyde	HMDB0001551	1.08064	0.942434	1.01535	0.913147	0.999536	1.04889	1.70445	0.977994	1.04911	0.859098	0.901803		1.14125	0.845237	0.971112	0.962027	0.967124	1.00563	1.00129	1.10632	0.965055	1.03935	1.07236	0.889904	1.05207	0.944766	1.02148	0.897475		0.912925	1.07986	1.06107	0.935086	1.14838	0.862669	1.16508	1.19841	0.972196	0.976792	1.07236	1.10866	0.865403	1.23627	1.016	0.874244	0.968183	1.19643	1.08998
Formylanthranilic acid/2-Oxoglutaramate	HMDB0001552	1.02982	0.963252	0.976642	0.965301	1.04278	1.0222	1.01429	1.16315	1.06299	1.04541	1.00662		0.995484	1.05195	0.879451	1.01213	0.902306	1.02477	1.0582	1.0757	1.09091	1.04497	0.927952	0.984731	0.9621	1.06342	1.00795	1.08709		0.988674	0.923232	0.90224	0.853439	1.16782	1.16459	0.951311	1.1645	0.864653	1.02976	0.94539	1.0085	0.916056	0.945076	0.874162	0.905156	1.05927	0.960147	0.884703
Xanthylic acid	HMDB0001554	1.08035	0.914995	1.00456	1.04876	1.00957	0.941768	0.965555	1.09624	0.951783	0.987031	1.08883		0.951649	1.03194	0.890288	0.922802	0.991599	1.0376	1.04781	1.12632	1.09509	1.22366	0.924884	0.917449	1.05455	0.988427	1.14466	1.08141		0.985219	0.951034	1.08631	0.96588	0.912063	1.0995	0.938825	0.980238	0.988637	0.985121	1.00358	1.19414	0.964805	0.930327	0.931792	0.914211	1.03259	0.988247	1.09647
CDP-ethanolamine	HMDB0001564	1.02384	1.05317	0.942104	0.955057	1.03212	0.99371	0.763837	1.47346	1.23002	1.16243	1.10173		0.978059	0.987336	0.949478	0.95422	0.977205	1.11253	1.02183	1.01934	0.96734	1.04095	1.00099	0.92055	1.07599	1.18413	1.08019	1.04541		1.00832	1.04881	1.05134	0.979513	0.960506	0.951502	0.898928	0.864926	0.918289	0.824003	0.902094	0.946959	0.888724	0.979655	0.865126	0.920866	0.924691	0.923455	0.775172
Choline-P/7-Methyl-2-hydroxy-6-oxoocta-2,4-dienoate	HMDB0001565	0.956708	0.946641	0.882026	0.996742	1.20288	1.015	0.941959	1.04591	0.862243	1.03701	0.758765		0.989122	0.981732	0.960335	1.0189	1.00567	0.977872	0.980409	1.08596	0.810335	1.10637	1.03776	0.994858	1.05342	0.74857	1.15401	1.17265		0.976301	1.09741	0.985354	0.874474	1.03158	1.03488	0.854237	1.10614	1.10454	1.22533	0.850083	1.0057	1.06385	0.942217	0.820046	1.02604	0.827608	0.99771	0.929115
Progesterone	HMDB0001830	0.997374	1.01002	0.97117	0.997374	0.982714	1.04135	1.21891	1.32226	0.888346	0.881016	1.172		1.00024	0.933009	0.942639	1.03053	0.832162	1.02143	1.19458	1.04541	1.0195	1.06362	0.968376	0.96715	1.00217	0.914626	0.94544	0.988335		0.800808	1.07527	0.921519	1.21657	0.990923	0.994908	1.14484	1.29278	1.25227	1.104	0.95207	1.16991	0.95124	1.04605	0.940115	1.24181	0.986606	1.02994	1.09453
L-Arabitol	HMDB0001851	1.03247	1.1864	0.78404	1.01624	1.08776	0.893092	1.53546	1.65416	1.56594	1.07352	1.61755		1.09118	0.887326	0.973983	0.840984	0.924427	1.05716	1.19243	1.03251	0.947464	1.09935	0.932329	1.16203	1.05743	1.06506	0.959116	0.996618		0.845693	0.980246	0.941872	1.04598	1.10444	1.08177	1.14492	1.29113	1.15949	1.08031	1.10767	1.0476	0.739152	0.954339	0.880181	0.906898	1.12937	1.051	0.949644
All-trans-retinoic acid	HMDB0001852	0.909945	1.03526	0.902951	0.931896	1.08475	1.1352	1.03268	1.0976	0.916777	1.07052	1.03187		0.992491	0.978996	1.0007	1.14955	1.09431	1.1428	0.844851	0.796309	1.26138	1.63894	1.06989	0.928994	1.13323	0.898328	0.873704	0.916757		0.964338	0.903423	0.955105	1.04339	1.20559	0.928154	0.910731	1.0908	1.2343	1.66991	1.09371	1.73487	1.18666	0.848054	0.860159	2.22187	0.860224	0.749682	1.08353
Benzoate/Oxobutanoic acid	HMDB0001870	0.963278	1.02497	0.894379	0.98661	1.14504	0.985723	0.925781	1.04975	0.918811	1.03415	1.00296		0.947707	1.01019	1.01726	1.0376	1.02146	1.0262	0.954158	0.985414	1.09744	1.17893	1.09447	0.976472	1.03305	1.03213	0.989669	0.980687		0.859681	0.895815	0.863986	0.901546	1.26066	1.21831	0.925668	1.1899	1.07314	1.21094	1.01017	1.22194	0.931619	0.862023	0.906851	1.51082	1.05323	0.928168	0.940302
Calcitriol	HMDB0001903	1.02853	0.98126	0.996083	1.10505	0.911418	0.977654	0.889651	1.08168	0.990207	0.864812	0.895259		0.956999	1.07907	0.93217	1.25687	0.923204	0.859616	1.05824	0.933825	0.988724	1.1628	0.959619	1.13052	0.992586	1.02914	1.2417	0.922239		1.07754	0.908761	0.832212	1.14543	0.846491	1.18956	0.902792	1.07087	1.09744	0.962603	0.888512	0.806812	0.987886	0.934043	1.06724	1.25347	1.00158	0.98531	0.936736
Famotidine	HMDB0001919	0.998631	0.973789	1.21811	0.955311	0.950178	0.903983	0.988571	1.8634	1.27601	1.08568	1.14707		1.03065	0.958276	1.00158	0.999574	0.959679	0.828768	1.08959	1.13189	0.981331	1.12607	0.984338	1.06754	1.11485	0.931212	1.01461	1.0519		0.895289	0.850442	1.07982	1.04238	0.963176	1.1689	1.1979	1.30282	1.32956	1.03353	1.01954	1.09792	0.915244	0.825345	0.883563	0.979222	1.36783	1.04629	1.08599
7a-Hydroxy-cholestene-3-one	HMDB0001993	0.963524	1.06852	0.964641	1.0193	0.975587	1.00843	1.21872	0.912589	0.954066	1.09831	0.997183		1.02076	0.954027	0.993183	1.11003	0.977256	0.818692	1.02457	1.10148	1.05572	0.990075	1.04376	0.984326	0.936936	1.04951	1.04718	1.05378		1.0278	0.790173	0.821559	1.46287	0.895925	1.00168	0.84135	0.923646	0.958097	0.979154	0.843816	0.807499	1.019	0.791306	0.813763	1.0306	0.938039	0.831155	0.856943
Eicosapentaenoic acid	HMDB0001999	1.02134	1.01085	0.928498	1.05378	0.945722	1.0398	1.18851	1.15723	1.20144	0.899651	1.10211		0.944151	1.00603	1.01936	1.11326	1.01577	1.05385	0.777049	1.07053	1.13118	1.27977	0.860229	1.01792	1.03167	0.880011	0.905046	0.812063		0.89758	0.946009	1.06888	0.977992	1.08851	1.02103	0.868989	1.17773	1.12243	1.31015	1.14872	1.35328	1.12937	0.792455	0.827708	1.68213	1.09802	1.03914	1.47582
Ubiquinone-1	HMDB0002012	0.77353	1.02689	1.19325	1.00765	0.861851	1.13683	1.03427	1.1218	1.10361	1.03928	1.10836		1.00275	1.14924	1.00451	0.92773	0.77795	0.897421	1.05629	1.1841	1.02093	1.01184	0.996937	0.859533	1.00654	0.86408	0.926215	0.917122		0.999125	0.887731	1.01191	0.850295	1.15594	1.095	1.05893	1.12832	1.1685	1.17695	0.821533	0.875176	1.21255	0.809892	1.03473	1.19795	0.958265	0.817424	0.883394
Itaconate	HMDB0002092	0.968605	1.00398	1.0716	0.988716	1.05829	0.908805	0.861684	0.935189	0.999297	1.27481	1.38272		1.02032	1.05058	1.03122	0.969307	0.898159	0.976034	0.99652	1.05787	0.963163	1.06685	1.10663	1.00022	0.97902	1.11338	0.984298	1.13001		1.01338	1.0145	1.07271	1.00136	0.850792	1.04727	0.89317	1.09488	1.00584	0.9535	0.992738	1.01937	1.0043	0.986372	1.00276	1.08956	1.08055	1.13486	1.01205
3-Mercaptolactate	HMDB0002127	0.927463	0.967912	0.90715	1.02564	1.11287	1.05897	0.956329	0.957042	0.949291	0.786428	1.00515		0.990308	1.07871	1.09551	1.06937	0.886004	0.866868	0.901816	1.11141	1.00028	1.00181	0.857165	0.968387	0.960751	0.928049	1.08078	0.928948		0.986573	1.01706	0.900017	0.86987	1.12447	1.10201	0.79978	1.19414	1.03716	0.952035	0.862608	0.978889	0.960226	0.817683	1.01554	0.963013	0.947306	1.0494	0.936244
C22:6	HMDB0002183	1.04716	1.00752	1.0317	0.879788	1.0977	0.936134	1.1842	1.22933	1.0777	0.707364	0.842501		1.07849	1.01439	0.973968	0.921596	0.993593	0.849313	1.00174	1.1669	0.843432	0.834164	1.0116	1.04127	0.952281	0.832361	1.00255	0.860837		0.968125	1.00462	0.916693	0.908469	1.17119	1.0309	1.04959	1.30709	0.875255	0.986378	1.03704	0.999033	0.968004	0.936863	0.92915	1.10067	1.36227	1.45793	1.03149
Arachidic acid	HMDB0002212	1.00783	0.888964	1.05132	0.973858	1.00647	1.07156	1.22353	0.945616	0.920256	0.970463	0.880027		0.972934	0.957645	1.10606	0.938239	1.0404	0.993073	0.982989	1.00866	1.01231	1.00013	0.952216	1.10141	1.05803	0.876554	1.03903	1.03496		1.04305	1.01059	0.910441	1.11878	0.9067	1.01044	0.920471	0.781741	0.989164	1.00559	0.961874	0.960385	1.00244	0.965034	0.958101	1.15998	0.781918	0.905873	1.01599
CE(12:0)	HMDB0002262	0.969729	0.87903	1.02065	0.926312	0.934722	1.26956	1.93468	1.07157	1.19932	0.93495	0.947907		1.16615	0.80973	1.11729	1.00266	0.826643	1.00914	1.01227	1.05612	1.12753	1.10915	0.852743	0.854414	1.38435	1.2764	1.33466	0.868194		1.02263	0.973165	0.946877	1.01139	0.965382	1.08056	0.864728	0.711325	1.10893	0.96642	0.993399	1.01934	0.933387	0.927853	0.869224	0.912288	0.768051	0.790707	0.873029
Deoxycholic acid 3-glucuronide	HMDB0002596	1.16315	0.858335	0.917357	1.08297	1.09015	0.88804	1.34099	0.949198	1.05171	0.948227	0.883769		0.986002	0.989775	1.00248	1.17463	0.891095	0.986995	0.985407	0.98362	1.25166	1.11367	0.933585	0.900427	0.943314	0.903604	0.943115	0.877991		0.950743	0.956274	0.999827	0.969409	1.0382	1.08555	0.714483	0.845143	1.13585	1.09454	0.967853	1.07328	1.03681	0.892845	0.962841	1.27394	0.773073	0.972174	0.986346
LysoPC(18:1(9Z))	HMDB0002815	1.0031	1.00205	1.21075	1.01071	0.885908	0.887481	1.01962	0.874372	1.05606	1.13786	1.14127		0.96029	1.04716	0.784554	0.995838	1.33129	0.81835	1.10098	0.961542	1.32753	1.02738	1.2314	0.982821	1.04991	1.06493	1.0041	1.20011		0.868932	1.24663	0.942421	1.10673	0.84647	0.98881	0.754425	0.970987	0.990763	1.01469	0.994914	1.06059	0.88944	1.00102	0.881628	1.00956	1.07084	1.28179	1.0518
Androsterone glucuronide	HMDB0002829	0.960837	1.04065	1.00442	0.912795	1.07145	1.00985	0.92713	0.91357	0.931004	1.07707	1.04297		0.977994	0.975108	0.878788	1.08965	1.13222	1.1434	0.809163	0.993687	0.968254	0.937951	1.04239	1.06331	0.946789	0.924242	0.913961	1.00307		0.890405	0.852792	1.0828	1.03037	1.05151	1.09212	0.77407	1.01273	1.07864	1.18099	1.04036	1.20546	1.15287	1.01656	1.04851	1.22992	0.837314	0.976616	1.1497
Hexanoyl-CoA	HMDB0002845	1.21713	0.90299	1.15868	0.993385	0.838559	0.889261	1.07576	0.802673	1.00521	0.904078	0.924604		0.910821	1.03288	0.982564	1.08705	1.15147	0.956342	0.939305	0.939571	0.783575	0.785305	0.881672	0.973646	0.748569	0.896979	0.683482	1.14455		0.810605	1.07441	1.2905	1.01682	0.820909	0.986756	1.02402	0.705733	0.871298	1.10984	1.13185	0.954715	0.832483	1.16742	1.1447	1.04209	1.29982	0.932838	1.12833
1-Methyluric acid	HMDB0003099	1.02259	0.842552	1.06032	1.01332	1.01061	1.0506	1.0354	1.30099	1.07205	1.04127	1.06776		0.934513	1.0636	0.930191	1.06625	0.880904	0.994702	1.04296	1.08689	1.05586	1.17959	0.927868	0.950641	1.01547	1.02657	1.10257	0.993799		0.932747	0.934555	0.91011	0.923371	1.05913	1.24009	1.13936	1.08505	0.994095	0.985255	0.917812	1.08786	0.905288	0.93556	0.951701	0.974204	1.01579	0.98204	0.936297
5-Amino-4-imidazolecarboxyamide	HMDB0003192	1.02103	0.983547	1.00283	0.980056	0.98389	1.02864	0.955504	1.0014	1.01537	0.982688	0.995622		1.03521	1.03619	0.972466	0.994281	1.02063	1.07235	0.918906	0.949963	1.02867	1.10835	0.980503	1.00783	1.1115	0.979585	1.04451	1.09428		0.913445	1.02532	1.02681	0.942031	1.04315	1.04925	0.924546	0.998284	1.0072	1.04252	0.987643	0.979763	0.950774	1.0929	1.04867	0.884628	0.964061	0.946863	1.00749
Thromboxane	HMDB0003208	0.962819	1.00802	1.04204	1.05857	0.999271	0.929283	1.49939	1.10182	1.45808	1.11495	1.05225		1.01561	1.02605	1.13254	0.865689	1.03607	0.993475	0.94211	0.988464	0.874041	0.846897	1.03649	0.982617	0.757112	0.889492	0.966748	0.845226		1.22358	0.895335	1.09012	1.06896	0.986899	0.735099	0.842211	0.999856	1.07112	1.11431	1.11042	0.856464	0.853009	1.38771	0.922113	0.996401	0.929024	1.04564	0.826663
Triose	HMDB0003213	0.955912	0.990664	0.999462	1.0634	0.950193	1.04037	1.01589	1.01105	1.12205	0.854734	0.987292		0.883676	1.1278	1.00855	1.11295	0.848534	0.999851	1.03414	0.984497	1.23425	1.23015	1.22231	1.10442	0.988592	0.9021	0.884017	0.990639		0.858342	0.988994	1.06754	0.90015	1.01164	1.17333	1.05994	1.17856	0.990261	1.19677	1.00736	1.32584	1.08195	0.928498	0.840922	1.25695	1.097	0.841397	1.01386
Deoxyribose	HMDB0003224	0.942152	0.858135	1.04877	1.07637	1.11241	0.96216	2.89019	3.73146	2.66954	1.95507	3.02404		0.651072	1.30066	0.693646	0.93574	0.699877	0.940116	1.25134	1.52755	1.44923	1.19089	0.890348	0.87492	1.01369	1.29376	0.752612	1.35985		0.693215	0.824694	0.782764	0.668036	1.04688	1.98441	1.21861	1.37558	0.817952	0.664981	0.818373	0.792351	0.657501	0.796144	0.749157	0.858091	1.59029	0.928677	0.771492
Palmitoleic acid	HMDB0003229	0.928806	0.974879	1.02398	1.2123	0.919779	0.940254	1.31121	1.58126	1.55157	1.1966	1.05575		1.00827	1.02624	0.910662	0.934627	0.944164	0.862473	1.01318	1.30038	0.926153	0.976619	0.955916	1.35731	0.946244	0.912866	1.10285	0.937977		1.164	0.893114	0.712874	2.02791	0.417987	0.784113	0.344855	0.463055	1.31975	0.872194	0.7332	0.699357	0.955146	1.18085	0.810227	1.65123	0.648168	0.465144	0.759297
Oxidized glutathione	HMDB0003337	0.826279	1.0576	0.950589	1.29389	0.894645	0.976997	0.617225	0.944792	0.783309	0.860876	1.07757		1.01484	1.1074	0.847013	0.796954	0.801451	0.933386	1.07134	1.42761	1.16323	1.03537	0.938392	1.03495	1.09917	1.11088	0.748253	0.97759		1.25569	1.20607	0.980728	0.894081	0.816956	0.846473	0.853032	0.845626	0.905083	0.974168	1.19528	1.22564	1.01035	1.09975	1.25315	1.07848	0.912489	0.721951	1.21126
Acetylornithine	HMDB0003357	0.94411	0.811691	1.08232	1.20901	0.995906	0.956959	1.01681	1.93642	1.8781	1.00742	1.1477		1.08145	1.00611	0.728134	1.0316	0.946033	0.937837	1.18829	1.08055	0.950619	1.22784	0.94904	0.969417	0.997162	0.870167	1.04107	0.883701		1.12874	0.857646	0.92952	0.827488	0.978876	1.27773	0.772154	1.05753	0.852066	0.933041	0.905474	0.988774	0.83599	0.746845	0.798193	0.920951	1.07148	1.22346	0.889465
Pantetheine	HMDB0003426	0.885237	1.02928	1.08934	0.96709	0.945298	1.08376	1.21013	1.19219	1.24122	0.97121	1.04695		1.07154	1.03677	0.966349	0.980654	0.957593	0.95525	0.956853	1.07499	1.31671	1.38342	1.10163	0.94896	1.30499	1.07204	0.985217	0.902345		0.914348	0.958182	1.05352	1.07608	0.994574	1.00329	0.952949	1.10852	0.970157	1.35559	1.14014	1.29746	0.938067	0.868537	0.917952	1.45454	0.772847	1.02504	1.06527
Stachyose	HMDB0003553	0.937596	0.966633	1.0675	1.10131	1.07858	0.848383	1.55693	1.42874	1.2805	1.08106	1.32387		0.9141	0.972904	0.932958	1.14242	0.955466	1.12742	1.00393	0.950802	1.12417	1.097	1.185	0.980407	1.06192	1.09051	1.12701	1.20467		1.0166	1.13591	1.07304	0.898807	0.889148	0.986491	1.03232	1.24291	1.12701	1.27946	1.22189	1.02058	0.90089	0.962629	0.950129	1.26678	0.936115	0.789912	1.23875
4-Coumaryl alcohol	HMDB0003654	0.9229	0.955047	1.14502	0.949659	1.01221	1.01516	1.41881	1.35326	0.945389	1.0007	0.893905		0.999402	0.957606	1.09617	1.01326	0.963501	1.06404	0.912491	0.993526	1.08854	1.16303	0.839011	1.09283	1.18232	0.847112	1.04091	1.14603		0.967876	1.02929	0.879447	0.742574	1.00616	1.37465	1.08617	1.03696	0.837932	1.07107	0.823784	0.839235	0.922658	0.952776	0.90005	0.871173	0.904807	1.15849	1.06421
4-Acetamidobutanoate	HMDB0003681	1.05574	1.00359	0.997841	1.11071	0.994574	0.837542	1.24792	1.2958	1.09269	1.49271	1.23789		0.910598	1.14746	1.18046	1.00711	0.769274	0.997112	1.00377	0.984215	1.01796	0.873628	1.15402	1.13295	1.09932	0.947138	0.919303	1.00152		0.950711	0.876298	0.859762	0.909131	1.0528	1.35129	1.19156	1.25975	1.07905	0.882529	0.897388	0.822376	0.934654	0.873662	1.02668	0.976714	1.1368	1.0667	1.16568
Cholesteryl acetate	HMDB0003822	0.968553	0.988647	1.09581	1.04386	0.963653	0.939476	0.86041	1.0027	1.04484	0.921506	0.932288		1.06349	0.922946	1.01759	0.98971	1.00185	0.929394	0.99009	1.08493	1.15871	1.12002	1.06994	1.1331	1.22282	1.11243	1.11945	1.0322		0.975067	0.968951	1.01803	0.998432	1.07621	0.963306	0.938059	0.848048	1.00878	1.08782	0.869218	1.10146	0.862475	0.820605	0.950761	1.2026	0.910146	0.848832	0.739533
13-L-Hydroperoxylinoleic acid	HMDB0003871	1.00788	0.939514	1.02332	0.973197	0.988762	1.06733	1.19951	1.04467	1.06727	1.08053	1.13153		0.962984	1.04447	0.978086	1.09943	1.05675	0.940659	0.964034	0.953594	1.24592	1.33961	0.941775	1.12339	1.1163	0.843021	1.027	0.988657		1.07936	0.979913	0.838743	1.2015	0.986295	0.914194	0.655219	0.844338	1.20626	1.19511	0.855212	1.03515	1.17648	0.74702	0.824126	1.61189	0.763056	0.698637	0.9387
3a,7a,12a-Trihydroxy-5b-cholestanoic acid	HMDB0003873	1.00716	1.0788	0.900052	0.863428	1.09503	1.05553	1.17865	0.925965	0.928729	0.970421	0.91583		0.954672	1.09492	0.972462	1.14748	0.947625	1.01417	0.941272	0.927409	1.07227	1.15476	1.15776	1.09087	1.04813	0.9199	0.959293	1.01474		0.898751	0.808308	0.991362	1.13033	1.00778	1.16347	0.920742	0.96266	1.04722	1.01965	0.815122	0.838868	0.882644	0.850638	0.869119	1.07995	1.10318	0.978146	0.947586
7-Dehydrodesmosterol	HMDB0003896	1.00136	1.03948	1.02033	1.01593	0.975601	0.947306	1.69011	1.06964	0.989326	0.989834	1.09234		0.974196	0.83537	1.03606	1.49253	1.01524	0.888034	0.847291	0.911272	0.79327	0.839596	0.905538	0.882601	0.898748	0.74287	1.09959	0.833107		1.05458	0.978713	0.946947	1.46492	0.865038	0.689799	0.819489	0.810956	1.01061	0.940384	0.986852	0.900348	1.06548	0.972675	0.883021	1.47634	0.730622	0.88289	0.789429
N-Acetylimidazole	HMDB0003905	0.906321	0.908379	1.56373	0.93642	0.84943	0.835722	0.434583	1.71525	0.838773	0.81143	0.799081		0.88504	1.01976	0.846953	0.826241	0.694104	0.936193	1.47831	1.3134	0.880302	0.920937	0.86343	0.830153	0.894624	0.930521	0.929803	0.95687		0.969906	0.819308	0.982939	0.822545	1.36606	1.03924	1.28697	1.31299	1.34314	1.18656	1.19272	1.26232	0.883191	0.930405	0.841253	0.78402	0.987461	1.06416	1.44209
(2E)-Tetradecenoyl-CoA	HMDB0003946	1.14542	0.975031	1.01413	0.981616	1.05117	0.832625	0.83674	1.11003	0.900947	1.00878	1.1553		0.964303	1.08297	0.911371	0.991196	0.931434	0.887893	1.02364	1.20719	0.848621	1.09194	0.83368	0.782882	0.888747	1.05267	0.856304	1.04413		0.996182	1.14589	1.18657	1.06254	0.799473	0.809348	1.04042	0.788413	1.11192	1.07084	1.33114	0.944832	0.887163	1.074	1.03015	1.14944	1.09375	0.968927	0.971297
11-Dehydrocorticosterone	HMDB0004029	0.87607	0.991828	1.05221	0.998173	1.12182	0.959908	1.05471	1.17373	0.897414	1.03971	0.975291		0.927333	1.06789	1.01227	1.09286	0.950034	1.00981	0.980113	0.959682	1.00754	1.15548	0.964979	1.01908	1.02249	1.00698	1.09759	0.788858		0.910215	0.845924	0.755269	0.915008	1.57737	0.996217	0.79968	0.84677	0.851987	1.10055	0.8596	0.94095	0.826609	0.774021	0.812369	1.08744	0.748079	0.76683	1.02286
11b-Hydroxyprogesterone	HMDB0004031	1.01384	0.941068	1.05425	0.995776	0.942574	1.05249	1.40207	1.1609	1.07784	0.910452	1.19202		0.952662	1.06883	1.0256	0.973292	0.899368	1.01676	1.01431	1.04918	1.05385	1.08455	0.96838	1.04108	0.853687	0.837969	1.04574	0.886842		1.01826	0.975354	0.83112	1.0966	0.794151	1.28451	0.806794	1.18299	1.02477	1.25214	0.923254	1.06557	1.03129	0.734389	0.974205	1.63025	0.888967	0.853148	1.02324
4,6-Dihydroxyquinoline	HMDB0004077	1.00883	1.23668	0.796024	0.944999	1.10401	0.909463	1.24671	1.26121	1.15711	1.26608	1.05607		0.958388	0.940248	0.953403	1.11583	0.825313	1.20404	0.882227	1.12054	0.884858	1.08551	1.05754	1.115	1.20418	1.10933	1.06848	1.09479		0.948288	1.01283	0.938054	0.98158	0.911038	1.20821	1.15664	1.02129	1.05321	0.83845	0.893846	1.03998	0.972029	0.927685	0.916223	0.986765	1.01719	1.03343	1.08828
4-(2-Amino-3-hydroxyphenyl)-2,4-dioxobutanoic acid	HMDB0004083	1.0337	1.04407	0.94077	0.964415	1.04705	0.969992	1.12184	1.11665	1.23016	1.08806	1.03943		1.08086	0.965267	0.973612	1.05227	1.00274	1.00498	0.91365	1.00661	1.26639	1.11208	0.977785	1.03373	1.29305	0.911409	1.22374	0.916973		0.896313	0.933653	1.0766	1.04765	0.952481	1.0933	1.08602	1.1785	1.07217	1.0361	0.995042	0.975344	0.971389	1.00952	0.998682	0.971626	0.954934	1.03816	0.974553
5-Methoxytryptamine	HMDB0004095	1.15328	0.919695	0.868181	1.17593	0.939679	0.943231	1.12264	1.54363	1.21679	1.04315	0.972985		1.14935	0.709592	0.949125	1.15467	0.924557	1.11618	0.958952	1.03757	0.968369	1.0867	0.848398	0.84717	0.951991	0.792302	0.789845	0.897942		0.898608	1.08111	1.05169	0.961431	0.984493	1.02266	0.871571	1.0668	0.95666	0.760636	0.963419	1.06918	0.75825	0.64493	0.70497	1.18767	1.1006	0.951889	0.815905
5-Methoxyindoleacetate	HMDB0004096	0.750178	1.09109	1.07181	1.01969	1.28332	0.783912	5.48096	5.13345	3.58954	1.20907	1.02308		0.935949	0.91857	1.23426	0.991848	0.954045	1.08215	0.928603	0.954582	0.907462	1.12389	1.29141	0.938278	1.04488	1.13715	1.13912	0.987011		0.98101	0.937904	0.972845	0.694075	1.36517	1.04899	0.941701	1.20129	0.988416	1.24079	1.02127	1.38112	0.862704	0.849601	1.07273	1.29738	1.05602	0.9436	1.21914
N1-Methyl-2-pyridone-5-carboxamide	HMDB0004193	0.955887	1.07018	0.97299	1.01929	0.942955	1.03869	1.32694	1.48629	0.986547	0.906247	1.3772		1.06091	0.939522	0.804644	1.16091	0.973434	0.913702	1.00831	1.13856	0.839327	0.96457	0.875551	0.941063	0.920061	1.22103	1.069	0.989619		0.795666	0.92286	0.874756	0.809967	1.30986	1.28689	0.882774	1.20368	0.957313	0.963814	1.04789	1.04875	0.982665	0.948429	0.726544	0.983965	1.08104	1.09859	0.902059
Acetyl-N-formyl-5-methoxykynurenamine	HMDB0004259	0.991283	0.922555	0.962044	1.05489	1.04388	1.02535	0.968826	1.10387	0.960989	0.910347	1.48866		0.772438	1.40243	0.782985	1.01614	0.684268	0.946528	1.16998	1.22524	1.42774	1.23101	1.20302	0.979012	1.01979	1.17462	0.768782	1.16716		0.696716	0.729329	0.76871	0.814245	1.055	1.936	1.17283	1.31267	0.921621	1.03946	0.825167	1.02823	0.915468	0.779325	0.762403	1.19206	1.63418	0.78594	0.950388
N-Acetylneuraminic acid 9-phosphate	HMDB0004381	0.946365	1.0979	0.928517	1.04868	0.934282	1.04425	0.769885	1.01077	0.951797	0.825755	0.903575		1.08796	0.898743	1.00625	1.05178	0.964783	1.06767	1.00039	0.922409	0.850735	1.02778	1.03454	0.983828	1.00941	1.01358	0.908661	0.97301		0.864397	0.883087	1.00248	0.927967	0.904728	1.41734	1.32672	0.953173	1.03433	0.976044	0.969404	1.13109	0.898826	1.04392	0.862922	1.02892	1.17831	1.05597	1.06716
Estrone glucuronide	HMDB0004483	0.966463	0.769436	0.872	0.923529	1.21642	1.25215	0.920075	1.18722	0.90601	0.996648	0.832151		0.887413	0.753978	1.08709	1.10854	1.12647	1.38931	0.869311	0.777884	1.28346	1.15179	0.605327	1.00186	0.838092	0.642744	0.646778	1.0478		1.10426	0.991818	0.845611	0.73591	0.964606	1.35779	0.816571	0.702512	0.784148	0.99191	0.830771	0.925266	0.97518	0.856764	0.979203	0.882483	0.671034	1.111	0.972407
C10:3	HMDB0004586	1.08227	0.987447	1.018	0.987109	0.936373	0.9888	1.05566	1.47587	1.14078	1.02522	1.22501		0.962575	0.940346	1.04304	0.862543	0.922284	1.05404	1.05554	1.15963	0.990362	1.0912	0.991056	0.969058	1.33549	0.924137	1.00217	0.921011		0.949686	0.90816	1.04715	0.830212	1.1394	1.12539	0.914264	0.930074	0.969998	1.14971	0.904358	1.20574	0.879843	0.814302	0.747961	1.33913	0.877341	0.895652	0.922669
9,10-Epoxyoctadecenoic acid	HMDB0004701	1.04835	0.889561	0.961606	0.980998	1.05038	1.0691	1.27272	1.28231	1.11607	1.08568	1.1425		0.958292	1.09132	1.03404	1.10713	0.921693	0.87611	1.0351	0.976314	1.27144	1.38456	0.992895	1.04585	1.09748	1.01025	0.918366	1.10524		1.25363	0.976566	0.863101	1.72813	0.566353	0.61223	0.389654	0.515717	1.44945	1.21312	0.784534	0.949972	1.29796	0.848538	0.930507	2.1318	0.467573	0.466742	0.885968
Galabiosylceramide (d18:1/26:1(17Z))	HMDB0004838	0.929996	0.984734	1.16105	1.05598	1.01197	0.856278	1.04222	0.863155	1.1781	1.02462	0.984459		1.17865	0.935338	0.833083	0.977744	0.993985	1.04331	1.01053	1.02737	1.02015	0.921504	1.10286	0.895639	0.901654	1.02346	0.828271	1.16722		0.829793	0.903471	1.14584	1.23971	0.907453	0.973734	1.07188	0.978001	0.840603	1.08781	1.10459	1.01242	0.849991	1.15352	1.11767	1.04087	1.0935	0.925943	1.04514
Ceramide (d18:1/12:0)	HMDB0004947	0.910253	1.06554	1.0459	1.0628	0.936744	0.978762	1.15917	0.868235	1.12035	1.10528	1.05686		0.943682	1.04416	1.05713	1.19002	0.919141	0.94785	1.09695	0.801065	0.912195	0.849685	1.08398	1.04416	1.06222	0.748741	1.07333	1.06037		0.970496	0.805152	1.15606	1.23199	0.725625	1.11068	0.855474	1.1282	1.06665	1.31826	1.02756	1.01812	1.01273	1.00105	0.89681	1.10798	1.05047	0.941291	0.894563
C18:1 Cer	HMDB0004948	0.998325	1.14903	0.620106	1.00086	1.14425	1.08744	2.28713	0.799576	1.5216	1.12963	1.03131		1.20382	1.05511	1.20825	1.00958	0.894034	1.02919	0.60977	0.990241	1.27931	1.26895	1.0183	1.11033	1.20031	1.12089	1.29011	0.970926		1.03618	1.02764	1.00456	0.957779	0.846401	1.12745	0.987722	1.01234	1.0413	0.902701	0.986384	1.1679	0.918717	0.964521	0.858374	0.851477	0.804524	0.925223	0.686377
C16 Cer	HMDB0004949	0.933663	0.905849	0.99922	1.01645	1.00601	1.13881	3.58198	0.897584	2.33193	1.09627	0.970984		1.05816	0.842937	1.00784	0.911055	0.814554	1.05374	1.14244	1.16926	1.21545	1.02783	1.01035	0.974603	1.11608	1.1098	1.14836	0.919786		0.957119	1.01218	1.0336	0.975491	1.07652	0.945092	0.843381	0.790102	0.986666	0.825217	0.906226	0.980491	0.834119	0.880864	0.808114	0.854329	0.706158	0.732011	0.835161
C18 Cer	HMDB0004950	0.838366	0.907602	1.04539	1.03097	0.990756	1.18691	2.86501	0.773423	1.47728	0.979687	0.818001		1.13185	0.845081	1.03683	0.949956	0.76289	1.06203	1.1066	1.10475	1.31927	1.02988	1.00054	0.922301	1.28467	1.2297	1.29087	0.829668		0.994342	1.07375	0.916053	0.916176	1.07152	1.02816	0.82044	0.722902	1.02922	0.815238	0.899127	1.0351	0.849349	0.900899	0.847791	0.81257	0.713789	0.687061	0.786788
C20 Cer	HMDB0004951	1.06568	0.752374	1.19758	0.856764	0.962298	1.1653	1.69608	0.759919	1.02755	0.712252	0.842808		1.0889	0.973157	0.764775	1.08012	0.98017	0.948726	1.12597	1.03818	1.12374	0.851125	1.16673	1.02813	1.16793	0.93923	0.8554	0.870505		1.06977	1.27779	0.885028	0.955512	0.96833	0.843571	0.843553	0.861006	0.868581	1.02994	0.866341	0.898119	0.995458	1.04642	1.16441	1.08458	0.92706	0.82401	0.78756
C22 Cer	HMDB0004952	0.915894	0.915718	1.05776	0.947549	0.903543	1.25954	1.8735	0.937279	1.44121	0.979873	0.988378		1.08983	0.914369	0.893379	1.12849	0.780522	0.959082	1.1559	1.07842	1.20134	0.981055	0.941882	0.8772	1.2509	1.179	1.12857	0.96586		1.04325	1.03236	0.955115	1.08507	0.913547	0.970665	0.824207	0.848935	1.10609	1.03923	1.06492	1.03345	1.00474	0.916185	1.02669	0.896734	0.938499	0.755891	0.917532
C24:1 Cer	HMDB0004953	0.999585	0.928464	1.06108	0.950775	0.892644	1.16745	2.74784	0.795238	1.92513	1.01669	1.04192		1.01476	0.918792	0.912479	1.10527	0.990848	1.00349	1.12228	0.932076	0.97433	0.884459	0.890713	0.984864	0.863041	0.954559	0.896271	0.934129		0.931984	1.08039	1.18699	1.06013	0.857931	0.882572	1.03406	0.832008	0.922254	1.05638	1.16891	1.05976	0.969271	1.11073	1.0597	1.04494	1.12258	0.887716	1.13353
Ceramide (d18:1/25:0)	HMDB0004957	1.1549	0.900071	1.16697	0.933197	0.799984	1.04488	0.949996	1.19394	0.919	0.84636	1.24434		1.12427	1.02663	0.939086	1.10891	1.02115	1.12537	0.845835	0.808755	0.886207	1.0896	0.97485	0.95598	0.912317	1.0297	0.874798	0.998546		1.07246	1.05716	1.04897	1.35154	0.721464	0.748407	0.815948	0.907337	1.06517	0.975241	0.980157	0.973421	1.24122	1.02458	1.07719	1.16858	0.865465	0.826506	1.04606
Glucosylceramide (d18:1/16:0)	HMDB0004971	1.18165	0.897338	1.30942	0.903529	0.769391	0.93867	0.96709	0.7053	1.09227	0.937904	0.9086		0.993695	0.931938	0.885887	1.19806	1.08007	1.17251	0.976924	0.76091	0.730231	0.973597	1.09944	0.955296	0.845825	0.830852	0.7102	1.21596		0.859934	1.16032	1.31112	0.963724	0.791402	0.913508	0.935792	0.821928	0.839557	1.10552	1.0969	0.989138	0.872297	0.997761	1.01936	0.961053	1.10865	0.790867	0.907784
Glucosylceramide (d18:1/22:0)	HMDB0004974	1.24445	0.968359	1.02761	0.926669	0.810702	1.02221	0.962396	0.446747	0.948916	0.897451	1.01964		0.94545	1.03667	1.0748	1.19538	1.40169	0.893605	0.884868	0.567535	0.623928	0.718002	0.883686	0.941841	0.564628	0.614423	0.424141	1.23205		0.833582	1.25847	1.38587	1.11482	0.616174	0.791075	1.19366	0.680145	0.646451	1.11326	1.30686	1.09914	0.961973	1.35643	1.53691	1.04603	1.40098	0.891975	1.12229
Glucosylceramide (d18:1/24:1(15Z))	HMDB0004975	1.33618	1.02999	1.05377	0.785209	0.836459	0.958385	1.01826	0.465704	0.981276	0.916259	1.09685		0.866678	1.0697	1.03222	1.19241	1.47501	0.928882	0.937241	0.497867	0.548292	0.692236	0.920226	0.917349	0.497081	0.615065	0.361897	1.31006		0.802943	1.2646	1.41566	1.18678	0.593046	0.736969	1.18716	0.632486	0.566036	1.06755	1.3007	1.02605	0.959573	1.35943	1.51046	1.07132	1.45397	0.9331	0.936287
TG(16:0/18:1(9Z)/18:2(9Z,12Z))	HMDB0005384	1.03789	0.906874	1.05224	1.00336	0.966943	1.03269	1.08346	0.859418	0.92201	0.979399	0.947866		1.09097	0.991701	0.930923	1.09899	1.01977	1.06258	0.923706	0.88137	1.05761	1.018	1.06964	1.0536	0.961071	0.976466	0.89901	1.12496		0.94155	1.12995	1.07084	1.14009	0.727659	0.989917	0.951837	0.901935	0.883048	0.95583	1.02017	1.08988	1.16803	0.998976	1.01495	0.962125	1.07897	0.93725	0.959208
TG(16:1(9Z)/20:4(5Z,8Z,11Z,14Z)/20:4(5Z,8Z,11Z,14Z))	HMDB0005448	1.25638	0.873402	1.15974	1.04727	0.671071	0.992133	1.72046	1.03617	1.93434	1.32661	1.24215		0.844535	1.12798	0.954626	1.5188	1.10523	1.06937	0.838456	0.541002	0.590681	1.03484	1.08072	0.88462	0.835179	0.730312	0.666386	1.2205		1.05776	1.23038	1.59781	0.793898	0.529758	0.790397	0.885319	0.768348	0.56056	1.06231	1.53982	1.2034	0.786622	0.835697	1.03544	1.19826	1.23048	0.820542	0.723596
PE(O-18:1(1Z)/20:4(5Z,8Z,11Z,14Z))	HMDB0005779	1.08382	1.08459	1.05198	0.92245	0.950718	0.906445	0.618801	0.851753	0.962951	1.15516	1.19991		1.0905	1.04211	0.963637	0.966286	1.01897	1.0183	0.939977	0.960211	1.09091	1.06806	1.06316	1.09618	0.979094	1.15369	0.982918	1.02648		0.940068	1.02929	1.22279	0.988082	0.833096	0.986668	1.04906	0.818786	0.939146	0.970506	1.26684	1.18538	0.9167	1.06469	0.896726	0.805626	0.973219	0.917412	1.07235
PE(O-16:1(1Z)/22:6(4Z,7Z,10Z,13Z,16Z,19Z))///PC(14:0/18:3(6Z,9Z,12Z))	HMDB0005780	1.07209	1.03376	1.0103	0.940556	1.04468	0.89861	0.588873	0.744108	0.804907	0.928998	0.992235		1.02292	1.02492	0.925846	0.881824	1.04544	1.1221	1.07016	0.906797	1.01583	1.00344	1.3241	1.07796	1.03838	1.30659	0.8326	0.991387		0.954659	1.12037	1.23012	0.916105	0.857968	0.920777	1.08161	0.84432	1.00122	0.953291	1.2277	1.20353	0.929047	0.97475	1.00066	0.937426	1.04974	0.988558	1.18629
Phenylacetaldehyde	HMDB0006236	0.966225	0.632912	0.872687	0.856838	1.37602	1.29531	0.857404	1.04344	0.719339	1.00487	0.602158		0.881472	0.556378	1.25206	1.08069	1.29196	1.60957	0.828992	0.498875	1.2062	0.890688	0.43927	1.13248	0.677427	0.552553	0.584005	0.945932		1.20978	0.897893	0.846132	0.609407	0.899193	1.5376	0.671836	0.411896	0.491981	0.625708	0.730743	0.70335	0.83326	0.743254	0.932551	0.422858	0.515566	1.10372	0.777064
gamma-Glutamylalanine	HMDB0006248	0.997863	0.899627	1.24543	0.883182	0.963215	1.01068	0.915233	6.38851	1.74251	1.62542	1.82746		0.976095	0.872188	0.94159	1.03694	1.00004	1.03035	1.18393	0.958869	1.08586	1.11332	0.753813	0.899891	0.89997	0.748982	0.737717	0.767048		0.97103	0.950618	0.991121	0.771311	1.24174	1.07418	0.879476	0.852403	0.975514	1.39186	1.11393	1.48346	1.03677	0.80558	0.836923	1.59799	0.815465	0.982474	1.0746
4-Hydroxyretinoic acid	HMDB0006254	0.888975	1.00802	1.06117	1.11764	0.961344	0.962852	1.15672	1.054	1.04069	0.853984	1.04037		0.960758	1.02047	1.05611	1.01516	0.928931	0.987927	0.87731	1.15334	0.955712	0.932619	0.920328	0.912047	0.884425	0.698316	1.04401	0.813074		1.03978	0.912746	0.86955	1.00618	0.95072	1.22102	1.01605	1.30447	1.06215	1.28397	1.01078	1.24918	1.042	0.834868	0.808019	1.4294	1.01867	1.14746	0.974674
7-a,25-Dihydroxycholesterol	HMDB0006280	1.04481	0.952867	0.954838	1.08366	0.977796	0.986028	1.14128	0.881326	0.818946	1.03171	0.780915		1.09109	0.941408	0.959177	1.05184	0.945457	1.01428	0.967949	1.02879	0.954116	0.946244	1.05319	0.891026	1.00225	0.998988	0.976721	0.927688		1.08456	0.874571	0.887992	1.4219	0.86115	0.869828	0.919374	1.06811	1.13522	0.930071	0.8333	0.928759	0.992432	0.889606	0.925227	1.39253	0.926438	0.917154	0.847326
Ecgonine methyl ester	HMDB0006406	0.9686	1.12877	0.880101	1.0685	0.959913	0.994118	1.13963	1.16026	0.906162	1.12985	1.17546		0.863507	1.02282	0.848387	1.02174	1.29985	1.06548	1.01742	0.860807	1.01364	1.14108	0.824625	0.826785	1.00716	0.982854	0.704739	0.948832		1.13086	0.890386	0.993003	0.894532	0.870174	1.22104	0.874838	1.27546	1.13967	0.818865	0.876911	0.896605	0.899715	1.21793	0.824566	1.02203	1.15056	1.19357	0.930811
Aspartate semialdehyde	HMDB0006454	0.891178	0.882526	1.08307	1.07844	1.07226	0.992532	1.22707	1.029	0.866148	0.915898	0.859968		0.969737	1.03184	0.991656	0.922911	1.14442	0.897007	0.892025	1.1504	1.13546	0.791399	0.72531	1.09959	1.02719	1.08597	1.21749	0.886048		0.94837	0.950132	0.928987	0.843348	1.11084	1.21833	1.36881	1.13586	1.04352	1.04317	1.5422	1.00194	0.930749	1.20423	1.00722	1.02943	1.42062	0.955771	1.59894
Stearidonic acid	HMDB0006547	0.86392	1.11116	0.90902	0.896263	1.09948	1.12015	1.00659	1.08852	0.928067	1.03192	0.911176		0.971296	0.865602	1.13995	1.10033	1.08225	0.872177	0.931681	1.03672	1.11249	1.02636	0.786866	1.03179	0.999569	0.821878	0.914751	0.978528		0.986179	1.05867	0.938097	0.988678	1.03073	0.997647	0.794589	0.986914	0.858844	1.07146	1.01794	0.927511	1.01794	0.898544	0.976621	1.06264	0.90472	0.848552	0.931481
dIMP	HMDB0006555	0.987123	1.02487	1.19609	0.943935	0.852811	0.995163	0.704486	0.786804	0.76743	0.827005	1.03092		1.11632	1.05031	0.905759	0.981601	0.880383	0.937478	1.08852	1.03962	1.0692	1.27841	1.03356	0.941898	1.09879	1.08624	1.17085	1.05502		1.01595	1.11583	0.981711	0.909794	1.00391	0.972803	1.03662	1.31085	0.936736	0.955427	1.01676	1.16767	0.812324	0.909137	0.766911	0.961779	1.09495	1.04392	0.975067
Ubiquinone-2	HMDB0006709	0.996407	0.938001	0.966327	1.16511	0.991394	0.942764	0.950785	1.2571	0.923713	0.916193	0.848262		1.04166	1.08221	0.978207	1.06069	0.93931	1.07641	0.863172	0.958345	1.21876	1.20745	0.812138	1.00055	1.28276	1.00662	0.987586	1.04386		0.987976	0.84391	1.01559	1.31886	0.991539	0.842129	1.04409	1.03785	1.26497	1.35003	1.06635	1.28012	1.33289	1.10933	1.05166	1.63928	0.806947	0.951681	1.03629
CE(20:2(6Z,9Z))	HMDB0006734	0.998732	0.874699	1.10717	1.04857	0.894864	1.07597	1.54052	1.05466	1.02727	0.854534	0.971718		0.927282	0.888474	1.11983	0.973553	0.957134	1.12543	1.04445	0.963851	0.838845	0.826158	1.05229	1.08102	0.852652	1.06311	0.886982	1.11722		0.886277	0.994325	1.04922	1.19027	0.811233	1.06867	0.971395	0.967921	1.04227	0.981818	1.2132	1.02177	1.03011	0.965489	0.981818	0.98703	0.9304	0.897742	0.967574
CE(20:3(8Z,11Z,14Z))	HMDB0006736	1.08517	0.808464	1.15846	0.983913	0.921897	1.0421	2.06051	0.918289	1.2843	1.10253	1.11313		0.914778	1.06161	0.863746	1.11264	1.13681	1.05713	1.02624	0.827038	0.841587	0.904258	0.869565	0.843601	0.797941	0.837334	0.73236	0.911868		0.931735	0.95859	1.23204	1.11762	0.719701	1.04032	1.12485	0.966296	1.08165	1.22597	1.19795	1.1844	1.03238	1.01814	1.13466	1.10104	1.0555	0.957422	1.03775
2-Methoxy-estradiol-17b 3-glucuronide	HMDB0006765	0.984776	1.01218	0.972597	0.971509	0.944976	1.11396	0.882123	1.15398	0.890605	1.09765	0.983254		1.01923	0.955216	0.932887	1.10631	1.05471	1.21027	0.942563	0.778812	1.19935	1.34078	0.906091	1.07877	1.08498	0.829674	0.992185	1.01476		1.21872	1.0304	0.993668	1.15569	0.789249	0.812269	0.611498	0.690624	1.29193	1.3703	1.08902	1.32527	1.46188	0.857682	0.982472	1.80317	0.607976	0.652382	0.941337
Indole-5,6-quinone	HMDB0006779	0.980937	1.02862	1.02786	0.937801	1.00529	1.01949	0.832328	0.989915	0.906357	0.892991	1.00558		1.02325	1.01961	0.991437	1.00777	0.930003	0.994149	1.05143	0.982358	1.00105	1.09934	0.992309	0.964757	1.03655	1.03195	1.01808	1.01438		0.933649	1.05415	1.04378	0.915379	1.04359	1.00945	1.06456	1.02099	0.971056	0.97394	1.06688	1.09381	0.928611	1.02072	0.996109	0.914574	0.973593	1.02273	0.987184
Melibiitol	HMDB0006791	1.02945	1.06884	0.970881	0.922218	1.05955	0.949058	0.936391	0.889609	0.843705	0.911181	1.41374		0.861126	1.29204	0.983001	0.96759	0.677607	0.890183	1.17428	1.15417	1.22499	1.18122	1.58273	1.20346	0.954297	1.32957	0.981942	1.19946		1.0254	0.855348	0.733191	1.04567	1.02677	1.31362	1.28949	1.64862	0.860075	0.933842	0.838057	1.05699	0.87662	0.651338	0.762175	1.06334	1.51477	0.998155	0.981237
2-Oxo-3-hydroxy-4-phosphobutanoic acid	HMDB0006801	0.944069	1.07202	0.856246	1.18707	1.12204	0.818557	1.48927	1.4781	1.09947	1.04376	1.22301		1.04216	1.17291	0.99764	0.841508	0.901333	1.04267	0.993813	1.00797	0.979272	0.888067	0.945086	1.03093	0.974169	1.03463	1.09943	0.999936		1.19324	0.964854	0.898704	0.982627	0.948416	1.01216	1.058	1.05907	1.00989	1.0596	1.08887	0.965388	0.907791	0.958305	0.84418	1.05118	1.11894	1.12802	0.92944
3-Keto-4-methylzymosterol	HMDB0006838	1.09264	0.877407	1.24882	0.891314	0.921694	0.968122	1.03445	0.916132	1.06333	0.940308	0.973684		0.807563	1.16666	1.02811	1.00392	0.91558	1.0238	1.04594	1.00843	1.02442	1.20725	1.02319	1.02893	1.1763	0.925623	1.20622	1.00925		0.957098	0.968423	0.966887	1.1408	0.942317	1.02447	0.928112	0.999712	1.11585	1.08801	0.957482	0.961513	0.952683	1.21202	0.930224	1.25866	0.997025	0.900662	1.14138
Pyrroline carboxylic acid	HMDB0006875	1.04862	1.02488	1.19583	0.92363	0.948525	0.858509	0.455439	0.725021	0.616175	0.773081	0.761285		0.950664	0.987808	0.954112	0.950835	1.09246	1.0371	1.04138	0.985636	0.9561	0.993179	1.2149	1.04097	1.0775	1.23213	0.884825	1.02911		0.960252	1.08997	1.00512	1.01664	0.954859	0.973161	1.01429	1.12401	1.07874	1.01494	1.02344	1.02102	0.974169	1.03995	1.04773	1.04	1.20956	1.2861	1.06105
3a,7a-Dihydroxy-5b-cholestane	HMDB0006893	0.964682	0.883334	1.29896	0.803466	1.06807	0.981492	0.774899	0.837521	0.761834	1.00431	0.757044		0.914479	0.818689	1.0574	0.80532	0.923437	1.04404	1.23865	1.19799	0.958997	1.04679	0.885259	0.885811	0.952243	1.02253	0.875887	0.9499		0.8676	0.764282	0.804124	1.11381	1.18593	1.26426	0.990636	0.73538	1.03737	0.854365	0.762526	0.943231	0.729978	0.784	0.817224	0.79602	0.802368	0.865844	1.04385
Cobinamide	HMDB0006902	1.06711	0.903561	1.07209	0.953462	0.967779	1.03599	1.00409	0.876173	1.00471	1.04434	0.984118		1.02056	0.928603	0.911753	0.930979	1.02378	0.998851	1.05553	1.12995	1.01153	0.972231	1.03957	1.01829	1.01929	1.04095	0.89913	0.963199		0.931023	1.06392	1.07171	0.941098	1.03183	0.960418	0.944733	0.914508	1.01708	1.1157	1.02778	1.07867	0.99646	1.05821	0.995006	1.05951	0.975167	0.881582	1.06309
LPA(0:0/16:0)	HMDB0007849	0.974923	0.94363	1.05752	0.9187	1.0207	1.08453	0.998053	1.08153	1.08437	1.04483	1.01042		0.997858	0.847301	1.06969	1.27569	1.00396	1.10291	0.890126	0.812469	1.24187	1.62475	1.06055	1.08887	1.15918	0.926622	0.853076	0.896686		0.80599	0.854252	1.02131	0.896797	1.3937	1.02795	0.820249	0.979784	1.23183	1.98625	1.15312	1.97291	1.34045	0.75924	0.824848	2.62528	0.802245	0.997032	1.0563
LPA(0:0/18:0)	HMDB0007850	1.12734	1.0164	1.07185	0.892152	0.953381	0.938871	1.1246	0.906312	1.06312	0.963751	1.01316		1.06071	0.838878	1.05704	1.01441	1.10995	1.02022	0.933572	0.965211	0.807329	0.988314	1.07921	0.944475	0.961457	0.900816	0.945369	0.957122		0.822725	0.935783	1.01085	1.00198	0.882493	1.34617	1.05985	0.958385	0.868026	0.878743	1.03413	1.13126	0.786192	0.843184	0.860086	0.86637	0.923703	1.26707	1.08308
PA(16:0/18:1(11Z))	HMDB0007858	1.18296	0.927795	1.17685	0.831133	0.873514	1.00775	1.01161	0.630053	1.04052	0.945617	1.01856		0.978925	1.01479	1.01354	1.11904	1.24919	0.96618	0.937497	0.720841	0.746904	0.806993	1.04066	0.986695	0.709291	0.819295	0.564864	1.13809		0.894317	1.09114	1.20357	1.1931	0.700198	0.91768	1.13949	0.856974	0.896627	1.197	1.22456	1.09179	0.929354	1.09723	1.09225	1.10753	1.11697	0.988143	1.02856
PA(16:0/18:2(9Z,12Z))	HMDB0007860	1.06388	0.982036	1.20072	0.878488	0.916218	0.958657	1.53921	0.802749	1.43243	0.915103	0.857839		0.967791	1.00147	1.02148	1.0289	1.20443	1.00475	0.962949	0.808236	0.824563	0.84764	0.902403	0.888686	0.675901	0.819049	0.642791	1.18103		0.957766	1.02298	1.1926	1.02434	0.765852	1.03646	1.07409	0.901422	0.955697	1.08624	1.23701	0.961136	0.847442	1.01973	1.06747	0.968024	1.15021	1.24434	1.63727
PA(18:0/18:2(9Z,12Z))	HMDB0007861	1.19292	1.01313	1.19336	0.822737	0.865722	0.912136	0.735595	0.705211	0.853887	0.826744	0.961222		0.93765	1.0156	0.978386	1.05045	1.23453	0.961358	1.02019	0.801838	0.699128	0.807062	1.05075	0.981604	0.730429	0.859398	0.567821	1.18826		0.895965	1.05875	1.27017	1.10393	0.761989	0.909194	1.10481	0.869166	0.868328	1.11146	1.20189	1.07324	0.991034	1.1145	1.13409	1.04768	1.24758	1.03526	1.13009
PC(14:0/15:0)	HMDB0007868	1.059	0.915242	0.973709	0.968835	1.06369	1.01953	0.778354	0.840981	1.13395	1.1776	1.01762		1.03259	0.986167	0.929145	0.900741	1.11863	0.963699	1.06221	1.00681	1.00749	0.950934	1.06865	1.09691	0.837079	0.964057	0.795015	0.947274		1.01229	1.12555	1.21776	0.852784	0.931968	0.859648	0.961325	0.68076	0.822569	0.901884	1.19055	1.02092	0.913246	0.993471	0.935436	0.877289	0.913833	0.758943	0.888045
PC(14:0/16:0)	HMDB0007869	1.08982	0.850423	1.38853	0.819916	0.876392	0.974918	0.834884	0.75358	0.883095	0.871222	0.916698		0.89482	0.877148	0.896468	0.91649	1.08646	0.889326	1.33423	1.10505	0.820226	0.746457	0.962486	0.976831	0.677052	0.784211	0.612011	0.931476		0.842653	1.025	1.20295	0.90422	1.15986	0.865329	1.04625	0.650329	0.791843	0.95025	1.17404	1.02322	0.884064	1.03572	1.0417	1.02241	1.11389	0.91207	1.50619
PC(14:0/18:2(9Z,12Z))	HMDB0007874	1.26532	0.935805	1.25005	0.811385	0.806329	0.931113	0.925948	0.766478	0.984949	0.891746	1.13038		0.938027	0.978167	0.882342	1.11593	1.3399	0.910723	1.06734	0.767568	0.675717	0.830618	0.971519	0.967941	0.688588	0.844177	0.564871	1.11168		0.846978	1.20398	1.33112	1.08105	0.74388	0.792998	1.02317	0.707395	0.759015	1.05481	1.26574	1.03283	0.927441	1.15835	1.15101	1.03894	1.1982	1.00323	1.0783
PC(14:0/18:3(6Z,9Z,12Z))	HMDB0007875	1.20429	1.07002	1.19159	0.89451	0.8727	0.766891	1.0387	0.950777	0.995466	0.942975	1.1899		0.989676	1.03685	0.968247	0.968438	1.40631	0.969355	0.966874	0.694256	0.622098	0.704905	0.953884	0.946739	0.640123	0.850275	0.539404	1.28949		0.807179	1.1243	1.31716	1.12473	0.785418	0.84121	1.12438	0.741406	0.830426	1.10622	1.30228	1.09322	1.05435	1.34872	1.28463	0.995801	1.38314	1.0926	1.30337
PC(14:0/20:2(11Z,14Z))	HMDB0007880	1.26279	0.994503	1.20566	0.820931	0.788079	0.928034	1.05171	0.787744	1.07966	0.905341	1.17291		0.88567	0.966146	0.919008	1.18156	1.32457	0.887285	1.12219	0.713564	0.676487	0.824994	0.932854	0.933777	0.668641	0.775732	0.481135	1.14248		0.900302	1.01532	1.3465	1.13895	0.805001	0.793923	1.12327	0.672542	0.768202	0.904095	1.35088	1.06456	0.947254	1.28758	1.23842	1.10702	1.3053	1.04303	1.1562
PC(14:0/20:4(5Z,8Z,11Z,14Z))	HMDB0007883	0.956009	1.05634	1.12466	1.01167	0.961158	0.890171	0.778332	0.83321	0.845246	1.06423	1.13517		0.93727	1.0393	0.970974	0.835278	1.13712	1.03744	1.04195	1.00067	1.07678	0.915256	1.01272	1.07205	0.865291	1.1215	0.837056	1.00006		0.84486	0.995251	1.1022	1.05674	1.09317	0.907768	1.0639	0.742684	1.00447	0.921267	1.09383	1.07228	1.01281	1.13156	1.0701	0.858207	1.01429	0.994239	1.31053
PC(14:0/22:0)	HMDB0007886	1.39402	0.957698	1.16529	0.76025	0.864054	0.858685	0.81453	0.618033	1.06513	0.99191	1.15086		0.863141	1.05272	0.9082	1.14552	1.40349	1.00131	0.982061	0.643554	0.631777	0.768786	1.04927	0.912081	0.670647	0.78801	0.470147	1.20786		0.816997	1.27487	1.60683	0.987783	0.647722	0.665802	1.05279	0.701659	0.7153	1.11361	1.49954	1.14415	0.969514	1.19503	1.30221	1.03456	1.35055	0.923398	1.14015
PC(14:1(9Z)/15:0)	HMDB0007901	1.05201	0.914538	1.11872	0.969826	0.97344	0.971474	0.940678	0.919309	1.25219	1.0322	0.972775		0.983406	0.972933	0.944646	0.901254	1.12999	1.04151	1.05694	0.969311	0.874207	0.977011	1.04226	1.00823	0.839069	0.936327	0.761453	1.04422		0.947682	1.03144	1.26914	0.892106	0.986171	0.873462	1.00232	0.756797	0.848235	0.974368	1.08354	0.935847	0.905336	0.97907	0.963441	0.850862	0.964446	0.906179	1.08909
PC(15:0/16:0)	HMDB0007935	1.10895	0.930612	0.949838	0.947992	1.06017	1.00244	0.640419	0.629601	0.887763	1.11248	1.01064		1.07429	1.01163	0.946526	0.886491	1.12275	1.02758	0.990113	0.940612	1.07764	0.93384	1.2114	1.18039	0.985529	1.08278	0.809956	0.912949		0.967018	1.12614	1.26701	0.905558	0.859403	0.874871	1.10176	0.681023	0.852624	0.950151	1.29563	1.22303	0.985615	1.06171	1.02902	0.884414	1.04168	0.844968	1.09288
PC(15:0/16:1(9Z))	HMDB0007936	1.12224	0.979812	1.02827	0.924681	1.00362	0.941376	0.812727	0.733625	1.01343	1.04055	1.02134		1.01412	1.00655	0.88929	0.937822	1.1605	1.03495	1.0378	0.918963	0.94055	0.905962	1.14229	1.04986	0.841127	1.01298	0.726673	0.999929		0.973769	1.12965	1.28448	0.950329	0.829452	0.832318	1.03603	0.713092	0.847181	0.974912	1.20283	1.0912	0.943596	1.03514	1.00189	0.931856	1.02258	0.773634	0.893449
PC(15:0/18:1(11Z))	HMDB0007938	1.19193	1.02125	1.01041	0.865426	1.01873	0.892251	0.798329	0.766688	0.991562	1.02825	1.09356		0.973925	1.03105	0.933148	0.937243	1.20199	1.03285	1.02668	0.863107	0.846115	0.886145	1.18634	1.07471	0.848747	0.992215	0.645652	1.07616		0.925639	1.12438	1.32374	0.954558	0.801073	0.870618	1.14956	0.765554	0.80329	0.989127	1.29059	1.17128	0.962042	1.10848	1.07906	0.931305	1.15638	0.865017	1.15918
PC(15:0/18:2(9Z,12Z))	HMDB0007940	1.15156	1.02631	1.12396	0.875278	0.979591	0.843309	1.04415	0.951502	0.971853	0.918671	1.08021		0.925111	1.01819	0.853456	0.930649	1.21361	1.05079	1.10399	0.904195	0.805585	0.90462	1.16192	1.01133	0.874942	1.01759	0.690919	1.10743		0.938516	1.12798	1.23483	0.987756	0.821289	0.889632	1.12118	0.931343	0.907758	1.05777	1.18799	1.06269	0.947483	1.02389	1.09952	0.972946	1.24548	0.958869	1.06117
PC(15:0/18:3(6Z,9Z,12Z))	HMDB0007941	1.04953	1.07501	1.03691	0.970499	0.951803	0.916244	1.16539	0.992944	1.38369	1.17356	1.08469		1.04031	0.994093	0.90926	0.969632	1.01087	0.997475	1.01729	1.06108	1.00165	1.01666	1.033	1.07614	0.921764	1.03206	0.906998	0.991134		0.94564	1.05762	1.24515	0.960462	0.868923	0.9222	1.02739	0.848243	0.922379	1.00926	1.17159	1.09268	0.972274	1.02891	0.953146	0.861404	0.997427	1.04852	1.35277
PC(15:0/18:4(6Z,9Z,12Z,15Z))	HMDB0007943	1.06761	1.07114	0.97457	0.968917	0.98257	0.9352	0.491691	0.816641	0.848846	1.06162	0.991421		1.09651	1.01695	0.96401	0.949745	0.952488	1.00937	0.960204	1.05072	1.0755	1.08775	1.06061	1.06841	0.983262	1.0854	0.964725	0.962445		0.979065	1.02196	1.28035	0.935149	0.854266	0.929214	0.978457	0.790363	0.918245	0.947307	1.18135	1.15108	0.965149	1.03726	0.883377	0.877443	0.96931	1.02261	1.14061
PC(15:0/20:4(5Z,8Z,11Z,14Z))	HMDB0007949	1.0274	1.07952	0.991509	0.998435	0.926635	0.976492	0.565414	0.810244	0.922676	1.15168	1.09733		1.12017	0.965874	0.980558	0.959355	0.924748	1.03679	0.9997	1.0128	1.13232	1.11674	1.053	1.02424	1.06179	1.23678	1.04047	0.953104		0.96002	0.997783	1.2289	0.964672	0.85385	0.994772	0.94359	0.717633	0.95124	0.871651	1.1822	1.14104	0.905778	0.997547	0.82378	0.768256	0.934079	0.886988	0.990686
PC(15:0/22:4(7Z,10Z,13Z,16Z))	HMDB0007955	1.06255	1.0572	1.0124	0.956804	0.954188	0.956863	0.760709	0.86201	1.11184	1.24022	1.18238		1.06425	0.966722	0.964132	0.949405	0.971775	1.05827	1.0331	0.992346	1.05033	1.04406	1.06314	1.06647	0.993051	1.22783	0.960022	1.01406		0.948453	1.0239	1.21885	0.959696	0.845888	1.00321	1.00213	0.770373	0.975535	0.899716	1.24488	1.1886	0.910445	1.03256	0.879126	0.803552	0.975591	0.932674	0.982724
PC(15:0/P-18:1(11Z))	HMDB0007963	1.34773	0.982364	1.14271	0.820318	0.835337	0.871543	0.990896	0.677361	1.05007	0.996541	1.19859		0.876675	1.05682	0.928708	1.11537	1.50029	0.93364	0.990792	0.597707	0.580886	0.673216	1.00528	0.955606	0.55989	0.763829	0.404615	1.25145		0.830175	1.24619	1.42645	1.09768	0.638695	0.760804	1.14577	0.664937	0.624839	1.08858	1.38429	1.05546	0.999593	1.39392	1.37683	1.05929	1.50189	1.01893	1.15146
PC(16:0/22:5(4Z,7Z,10Z,13Z,16Z))	HMDB0007989	1.14904	0.995856	1.15237	0.958942	0.86377	0.880015	1.05368	0.783277	1.08228	1.02604	1.18625		0.908162	0.979562	0.949604	1.0483	1.23122	1.00871	1.11292	0.761532	0.679679	0.755445	0.992921	0.953117	0.66634	0.862729	0.527533	1.13266		0.861317	1.17929	1.4277	1.06302	0.688215	0.78046	1.1224	0.725435	0.764057	1.06434	1.44627	1.12396	0.956085	1.1961	1.23524	0.983347	1.23901	0.893097	1.29724
PC(16:1(9Z)/24:1(15Z))	HMDB0008026	1.16085	0.950695	1.04931	0.968269	0.875641	0.995244	1.09783	0.806495	1.00349	0.992272	1.04581		0.963227	1.00062	0.935856	1.18967	1.05787	0.963305	1.02901	0.860439	0.894936	0.973133	0.934368	0.988679	0.873322	0.876298	0.716889	1.09405		0.869725	1.03833	1.16008	1.04617	0.846616	1.03908	0.955746	0.825352	0.879246	1.05888	1.2261	1.01987	1.0148	1.09943	1.06647	1.0437	1.2365	0.853075	1.11437
PC(18:1(11Z)/22:6(4Z,7Z,10Z,13Z,16Z,19Z))	HMDB0008090	0.99403	0.940933	1.02379	1.00978	0.99308	1.03839	0.736922	0.819309	0.886591	1.02805	1.02146		1.07871	0.962503	0.971137	0.975898	0.972807	1.02332	1.00045	1.01517	1.10491	0.998324	1.02255	0.991542	1.05249	1.09547	1.01514	0.905175		0.969015	1.06116	1.12143	0.930911	0.975448	0.942032	0.952257	0.843237	0.95973	0.939224	1.12987	1.11438	0.963522	1.01346	0.987586	0.912173	0.945399	0.875937	1.07791
PC(20:0/P-18:0)	HMDB0008292	1.09828	0.915213	1.20397	0.937332	0.791191	1.05402	0.887739	0.646211	0.909327	0.840164	1.0054		0.960091	0.978053	1.05502	1.22773	1.16505	0.895554	1.00956	0.708945	0.694557	0.808103	0.805636	0.878935	0.66777	0.707608	0.5491	1.22112		0.851408	1.21666	1.23471	1.14952	0.718899	0.828808	1.01495	0.703917	0.740899	1.08073	1.2188	1.02579	0.959449	1.25839	1.3601	1.00713	1.30549	0.80881	1.05274
PC(22:0/P-18:0)	HMDB0008555	1.29728	0.852665	1.1735	0.786968	0.777844	1.11174	0.894112	0.663754	1.02307	0.810527	0.85212		1.03069	0.935992	0.939066	1.39323	1.0703	0.848081	1.06527	0.717368	0.569077	0.831503	0.799349	0.7341	0.646223	0.595495	0.506943	1.14852		0.913008	1.2232	1.30155	1.25947	0.58586	0.716908	1.08667	0.743288	0.72981	1.13364	1.25326	1.02952	0.906325	1.38959	1.28643	1.0744	1.24339	0.74117	0.949844
PC(22:2(13Z,16Z)/22:6(4Z,7Z,10Z,13Z,16Z,19Z))	HMDB0008616	1.04852	0.972504	1.05983	0.939449	0.980328	0.999371	0.909028	0.872624	1.03306	0.946606	1.03868		0.958045	1.02516	1.00567	1.10432	1.06918	1.01637	0.95437	0.866887	0.848702	0.873152	0.945246	0.908925	0.852895	0.907213	0.733393	1.13943		0.906036	1.19247	1.18181	1.01548	0.859135	0.845066	0.96844	0.873363	0.878058	1.08979	1.11047	1.09033	0.993884	1.21645	1.27345	1.009	1.15925	0.902191	1.0862
PC(22:4(7Z,10Z,13Z,16Z)/P-18:0)///PC(15:0/22:1(13Z))	HMDB0008653	1.04977	0.975674	1.1134	1.12248	0.817437	0.921235	1.212	0.870584	1.10595	1.05285	1.12828		0.967129	1.00622	1.04339	1.09368	1.08962	0.943395	1.02927	0.827297	0.809133	0.941187	0.971317	1.01977	0.7831	0.895845	0.707419	1.13404		0.841082	1.06686	1.20656	1.0734	0.74124	1.07086	1.09343	0.861322	0.842496	1.06013	1.28586	1.06116	0.905909	1.08805	1.10907	0.932324	1.42782	0.995362	1.10944
PC(24:1(15Z)/P-18:1(11Z))	HMDB0008819	1.15871	0.998723	1.14596	0.858617	0.899844	0.938147	1.11414	0.753597	0.957546	0.95989	1.09101		0.892765	0.997567	0.984459	1.13948	1.25435	0.961157	1.01112	0.759102	0.72043	0.786767	0.954085	0.904997	0.713772	0.759866	0.501507	1.14994		0.851294	1.11261	1.27523	1.14868	0.773762	0.83842	1.06171	0.749568	0.762289	1.06167	1.17621	0.99991	1.00521	1.15898	1.34776	1.08633	1.34781	0.958353	1.01873
PE(14:0/14:0)	HMDB0008821	1.1568	0.779942	1.34079	0.991321	0.842816	0.888332	1.25863	0.93269	1.04841	0.819672	1.00559		0.99366	1.09351	1.07833	1.06195	1.06155	0.988068	0.793171	0.929759	1.11347	1.08033	1.20453	1.05796	0.887824	0.988867	0.9034	0.874644		0.81585	0.965859	0.902176	1.23262	0.986379	1.09712	0.987087	1.1187	1.12613	0.927649	1.01291	0.845569	0.939678	0.985671	0.924465	1.22201	0.846984	0.90253	1.26517
PE(14:0/18:2(9Z,12Z))	HMDB0008829	0.975143	0.894837	1.27847	0.87174	1.01384	0.965966	1.30463	0.810707	1.13407	1.06815	0.902792		0.92176	1.03653	1.06999	0.967418	0.969138	1.07187	1.11831	0.844986	0.880011	0.999629	0.847487	0.903778	0.862967	0.957098	0.850615	1.01245		1.01449	1.09231	1.20703	0.821478	0.745427	1.11926	0.945984	0.815221	0.902022	1.00759	1.15103	1.08076	1.00487	1.06439	1.03262	0.965879	1.11541	0.993475	1.2112
PE(14:0/20:2(11Z,14Z))	HMDB0008835	1.07019	0.997869	1.12273	0.957153	0.945759	0.906301	1.23505	0.964717	1.29592	1.07352	0.968694		0.993838	0.962548	0.909396	0.900918	1.07959	1.03195	1.07356	1.0482	0.879551	0.91892	1.07474	0.992089	0.841854	0.982803	0.81794	0.999114		0.955349	1.11239	1.2719	0.907595	0.877834	0.874929	0.984788	0.847295	0.90527	1.12717	1.15476	1.03765	0.992041	1.01105	0.984528	0.95262	1.10364	1.00462	1.32851
PE(14:0/20:3(5Z,8Z,11Z))	HMDB0008836	1.1933	0.825106	1.1418	0.9619	1.09219	0.785712	1.12927	0.845608	1.40657	1.1751	1.06581		0.976485	0.975293	0.891623	0.799228	1.06882	1.13579	1.07936	1.0734	0.920433	0.675449	0.876684	1.15519	0.972217	1.11878	0.839776	0.923321		1.07667	1.11551	1.27573	0.764088	1.08418	0.68383	0.772418	0.550303	0.981627	1.11422	1.31509	1.09421	1.1107	1.019	0.984091	0.973062	0.906885	0.693452	1.28998
PE(14:0/22:5(4Z,7Z,10Z,13Z,16Z))	HMDB0008845	1.10567	0.884454	1.18158	1.03756	0.920544	0.870196	0.428588	0.88675	0.836952	1.01327	0.882996		1.06559	0.998257	0.920283	0.831848	0.968379	0.984512	1.06179	1.16935	0.991332	0.841174	0.911089	1.03786	0.928699	1.12025	1.03116	0.911286		0.994547	1.14956	1.345	0.802908	0.896923	0.811069	0.877362	0.763838	0.999152	1.12652	1.22923	1.1854	0.98207	0.939247	0.926482	0.889773	0.873767	0.903837	1.21749
PE(14:0/P-18:1(11Z))	HMDB0008852	1.16525	1.0097	1.15935	0.87054	0.947973	0.847187	0.74342	0.790434	1.0428	0.896566	0.976611		0.845161	1.02962	0.982736	1.06175	1.15422	0.982914	1.09554	0.848065	0.733311	0.917357	0.977342	0.93348	0.745758	0.956656	0.627002	1.11267		0.91237	1.08487	1.36567	0.931048	0.745774	0.960274	1.02337	0.690964	0.801055	0.871121	1.23677	0.857842	0.80727	0.921065	0.936981	0.837469	1.03439	0.856053	1.04902
PE(16:0/22:6(4Z,7Z,10Z,13Z,16Z,19Z))	HMDB0008946	1.09913	0.958158	1.00562	0.892778	1.1031	0.941205	0.632963	0.741277	0.889763	0.959693	0.968112		1.00308	1.01531	0.912581	0.882318	1.17592	1.04955	1.02437	0.936867	0.947464	0.947484	1.31591	1.12845	0.939045	1.01205	0.693492	1.02243		0.989258	1.20415	1.23921	0.916762	0.850251	0.80037	1.09662	0.831045	0.883524	1.04884	1.20227	1.17049	0.972239	1.02794	1.09119	1.10209	1.08149	1.02836	1.16073
PE(16:0/P-18:1(11Z))	HMDB0008951	1.18446	0.989385	1.15726	0.894824	0.867998	0.906065	0.794444	0.703279	0.993112	1.03877	1.11103		0.892277	1.02246	0.950391	1.07399	1.33068	0.985344	1.02637	0.718488	0.698487	0.768526	1.01663	0.922211	0.633341	0.869211	0.514617	1.20719		0.857402	1.15809	1.4232	1.03581	0.690637	0.834858	1.08958	0.627148	0.678477	0.978238	1.28153	1.05399	0.940916	1.19648	1.19585	0.921552	1.29582	0.914737	1.10282
PE(16:1(9Z)/22:6(4Z,7Z,10Z,13Z,16Z,19Z))	HMDB0008979	1.02407	0.985747	1.08818	1.01234	1.05899	0.830669	0.515691	0.758672	0.79938	1.06601	0.849296		0.984466	1.10626	0.96958	0.834689	0.939691	1.08073	1.05594	1.02865	1.16915	0.871786	1.15075	0.992284	0.881365	1.12746	0.811655	1.06131		0.927762	1.11653	1.19892	0.815689	1.04725	0.893843	0.911843	0.770461	0.886299	1.08815	1.16092	1.12783	1.10268	0.970946	1.04247	0.940432	1.04103	0.87252	1.44908
PE(16:1(9Z)/P-18:1(11Z))	HMDB0008984	1.15259	1.03149	1.27549	0.855257	0.855982	0.829185	0.803961	0.845189	1.02625	0.836794	0.970316		0.937253	0.997904	0.946838	1.00788	1.20638	0.946292	1.07755	0.879894	0.671245	0.789084	0.924264	0.867905	0.68082	0.858149	0.599413	1.21648		0.847419	1.03719	1.30678	1.06868	0.794978	0.944944	1.15211	0.85373	0.847684	1.05219	1.24216	0.975374	0.951065	1.14152	1.13911	0.939731	1.36992	1.11661	1.30839
PE(18:1(11Z)/22:6(4Z,7Z,10Z,13Z,16Z,19Z))	HMDB0009045	1.07394	0.965431	1.10329	0.890947	1.04997	0.916425	0.956123	0.900175	1.04462	1.01827	0.971459		0.966454	0.973966	1.02798	0.950534	1.08898	0.959611	1.06978	0.962699	0.855069	0.948392	1.06819	0.98383	0.91431	0.97112	0.793256	1.05316		0.965633	1.15713	1.17387	0.989919	0.837411	0.876035	1.05329	1.04623	0.937522	1.08508	1.17664	1.05026	0.993657	1.09004	1.10226	1.10742	1.30104	1.2731	1.18054
PE(18:1(11Z)/P-18:1(11Z))	HMDB0009050	1.31352	1.05522	1.24041	0.824346	0.779847	0.786648	0.954684	0.886266	1.14492	0.864173	1.16838		0.87626	1.02225	0.945729	1.11609	1.43622	0.875279	1.0588	0.669364	0.504683	0.689137	0.901428	0.880076	0.564539	0.738637	0.42946	1.35236		0.825	1.13526	1.36583	1.16762	0.666086	0.840197	1.15276	0.839908	0.668961	1.08001	1.32345	0.967673	1.00088	1.34453	1.29946	1.00798	1.64142	1.19908	1.1556
PE(18:2(9Z,12Z)/22:6(4Z,7Z,10Z,13Z,16Z,19Z))	HMDB0009111	1.18389	0.946731	1.17544	0.896847	0.858029	0.939071	0.936518	0.998323	0.964812	0.80871	1.01982		1.01042	0.971319	0.820777	1.04984	1.13577	0.914373	1.07155	1.02595	0.868627	1.00986	1.00218	1.01125	0.986981	0.966821	0.898913	0.987675		0.94964	1.24033	1.23667	0.96631	0.818885	0.78817	1.03427	0.768573	0.97195	1.35663	1.25854	1.2164	0.932815	1.03505	0.981749	1.03676	1.08537	0.989913	1.33846
PE(18:3(6Z,9Z,12Z)/P-18:1(11Z))///PC(14:0/16:1(9Z))	HMDB0009149	1.01636	1.19645	1.00896	0.938883	0.962597	0.876754	0.469436	0.826753	0.878257	1.05138	1.0837		1.16562	0.996674	0.909817	0.876633	0.886409	1.14534	1.02406	0.995451	1.12693	1.24499	1.05958	1.13663	1.19551	1.40096	1.23541	0.964247		0.94748	0.970767	1.11918	1.01608	0.907363	1.03913	0.996972	0.901513	1.04359	0.8926	1.19717	1.12629	0.86205	1.01731	0.802104	0.744097	0.918618	0.967651	1.0042
PE(18:4(6Z,9Z,12Z,15Z)/P-16:0)	HMDB0009213	1.10408	0.966571	1.04173	0.984223	0.923011	0.980379	0.903651	0.882014	1.01824	0.833756	0.97739		1.10546	0.925494	0.845077	0.986468	1.06268	1.10344	1.10919	0.862187	1.00902	0.949137	1.12195	1.16426	0.857521	0.982268	0.724685	0.850366		0.996234	1.00569	1.16961	0.998302	0.833641	0.99653	0.858303	0.765562	0.991065	0.736321	1.14007	1.10552	0.92402	0.895075	0.979842	0.984125	0.904231	0.758178	1.00908
PE(18:4(6Z,9Z,12Z,15Z)/P-18:1(11Z))////PE(16:1(9Z)/P-18:1(11Z))	HMDB0009215	1.13948	1.01396	1.09598	0.912575	0.954817	0.883186	0.974963	1.01223	1.30428	0.97883	1.02247		1.00708	1.03941	0.926204	0.912787	1.07454	0.972442	1.07871	0.988815	0.935527	0.985783	1.17873	1.07636	1.02448	1.09444	0.827057	0.939848		0.934607	1.0271	1.28017	0.971335	0.89757	0.88921	1.03024	0.777556	0.972651	0.97594	1.31667	1.13802	0.931666	1.05629	1.00601	0.821559	1.00559	0.968703	1.227
PE(20:1(11Z)/P-18:1(11Z))	HMDB0009281	1.31066	1.04108	1.20417	0.802141	0.822551	0.819392	1.03086	0.806379	1.1421	1.00803	1.30291		0.852323	1.02333	0.954653	1.10025	1.50775	0.920923	1.02164	0.619138	0.583671	0.73298	0.913366	0.915771	0.581103	0.695928	0.462654	1.30447		0.855995	1.15355	1.29508	1.11286	0.767173	0.815343	1.15129	0.75278	0.732847	1.04711	1.28819	1.02241	0.970462	1.3135	1.31578	1.03127	1.44785	1.12969	1.02945
PE(20:2(11Z,14Z)/P-18:1(11Z))	HMDB0009314	1.02884	0.982451	0.998656	0.988613	0.993646	1.00779	0.726204	0.788472	0.932256	1.12274	1.08609		1.07674	1.02031	0.955573	0.963054	1.04806	1.01408	0.964404	0.95778	1.12747	1.00096	1.05121	1.08071	1.00683	1.08808	0.960748	0.936682		0.982639	1.06876	1.14686	0.967193	0.91994	0.914615	1.03357	0.769238	0.95659	0.969451	1.15238	1.11834	0.975358	1.05012	0.995522	0.900728	0.959	0.882575	0.996689
PE(22:1(13Z)/P-18:1(11Z))	HMDB0009545	1.16298	0.938838	1.17601	0.888476	0.90556	0.928136	0.958082	0.829021	1.06442	1.04112	1.21666		0.937449	0.982972	0.97884	1.05702	1.29777	0.958935	1.03353	0.753488	0.761902	0.823327	0.921348	1.00581	0.713992	0.820064	0.629278	1.15077		0.911782	1.12653	1.25692	1.04054	0.826401	0.837824	1.06877	0.746333	0.781239	1.04855	1.23897	1.06265	0.942615	1.21765	1.23164	1.00296	1.22934	0.982311	1.05905
PE(22:4(7Z,10Z,13Z,16Z)/P-18:0)	HMDB0009610	1.08879	1.03998	1.02204	0.92932	0.978073	0.941794	0.795489	0.918647	1.00903	1.09826	1.14947		1.02588	1.01515	0.95984	0.988449	1.05386	1.01856	0.983979	0.954282	1.00057	1.00395	1.06023	1.03875	0.946567	1.06804	0.866111	1.02859		0.951873	1.05463	1.18387	0.974234	0.885705	0.949688	1.06364	0.849362	0.918531	0.964139	1.18303	1.11089	0.954268	1.06642	0.985093	0.898801	1.01284	0.928537	1.05484
PE(22:5(4Z,7Z,10Z,13Z,16Z)/P-18:1(11Z))	HMDB0009644	1.17875	0.883678	1.08165	0.905289	1.01111	0.939527	0.728507	0.723061	0.881546	0.980419	1.06605		1.04469	1.03188	0.938372	0.97758	1.15327	0.98233	0.981203	0.890676	0.962681	0.856695	1.23469	1.11843	0.895224	1.01058	0.706093	0.912671		0.99796	1.17712	1.24451	0.916009	0.800366	0.864039	1.10087	0.849577	0.877959	1.11729	1.29852	1.24611	1.00226	1.0877	1.08853	1.04388	1.08041	0.956536	1.32239
PE(22:6(4Z,7Z,10Z,13Z,16Z,19Z)/P-18:1(11Z))////PC(14:0/20:4(5Z,8Z,11Z,14Z))	HMDB0009710	1.03573	1.01474	1.1136	0.986134	0.945583	0.90422	0.708666	0.934109	0.947065	0.89511	0.974477		0.98545	0.97772	0.991012	0.949715	1.07962	0.999281	1.04247	0.974729	0.901023	0.953423	1.13137	0.965732	0.95747	1.08259	0.864317	1.10005		0.963779	1.08717	1.16616	0.983606	0.82838	0.9709	1.09382	1.09295	1.02591	1.01635	1.23603	1.13853	0.950612	1.00715	1.02377	0.96234	1.24534	1.19472	1.29217
PE(24:0/P-18:0)	HMDB0009742	1.11236	0.830816	1.21192	0.949152	0.795981	1.09977	0.903044	0.631657	0.861373	0.808828	0.944057		1.01522	1.0244	0.930855	1.22618	1.12494	0.875313	1.01536	0.787734	0.714068	0.73632	0.805674	0.862292	0.632743	0.767903	0.546912	1.06046		0.854585	1.11873	1.17775	1.23659	0.773647	0.838702	0.967172	0.738749	0.775536	1.02774	1.17277	0.992848	0.973942	1.18306	1.239	1.02923	1.29469	0.84314	1.10734
PE(24:1(15Z)/24:1(15Z))	HMDB0009773	1.1847	0.917671	0.988091	1.00614	1.01147	0.89193	1.20586	0.899179	0.943117	0.962201	1.1057		0.940021	1.07008	0.941871	1.11405	1.16371	0.920811	0.997794	0.851654	0.9783	0.960228	1.17268	1.00591	0.882675	0.917254	0.678335	1.14038		0.97461	1.20459	1.27782	1.03451	0.732225	0.776246	0.942327	1.00502	0.83921	1.28223	1.19298	0.986082	1.07519	1.18578	1.37414	1.11601	1.3672	1.00956	1.30504
PS(18:0/20:0)	HMDB0010164	1.10763	1.0211	1.0748	0.918893	0.95905	0.91852	1.05523	0.911729	1.06339	0.951727	1.14484		0.950538	1.07137	0.866028	0.996551	1.18977	0.949736	1.0326	0.943413	0.882803	0.910385	0.983936	1.03464	0.883252	0.985007	0.706274	1.15058		0.858618	1.06377	1.21541	0.995129	0.888399	0.978682	1.16031	0.904393	0.84613	1.01106	1.20749	1.10164	0.962496	1.11534	1.15811	0.97984	1.19019	1.05843	1.17334
PS(18:0/20:4(8Z,11Z,14Z,17Z))	HMDB0010165	1.16709	1.0403	1.08514	0.896291	0.920898	0.890288	0.851061	0.708341	0.939352	1.02622	1.09266		0.991814	1.02797	0.952041	1.00489	1.13999	1.00139	1.01344	0.868466	0.846933	0.856409	0.988515	0.977094	0.786779	0.961611	0.686106	1.04464		0.904753	1.04266	1.36107	1.00743	0.807647	0.876439	1.00787	0.681237	0.828342	0.987956	1.28444	1.04519	0.96903	1.084	1.04291	0.90869	1.13771	0.949625	1.33902
PS(18:0/22:6(4Z,7Z,10Z,13Z,16Z,19Z))	HMDB0010167	1.07259	0.954212	1.03183	0.955702	1.02882	0.95684	0.631479	0.723889	0.845996	1.00221	0.999336		1.04498	1.0167	0.936756	0.912958	1.0521	1.03288	1.01829	0.985336	1.02309	0.980736	1.11413	1.07766	0.9977	1.07655	0.870892	0.972617		1.01021	1.09858	1.15377	0.941506	0.923659	0.872268	1.04211	0.78416	0.953629	1.01888	1.1823	1.16911	0.985757	1.04284	1.01232	0.999447	0.989126	0.910568	1.1391
Tyramine glucuronide/N-Acetylmuramate	HMDB0010328	0.955391	0.92413	1.05483	1.20429	0.957178	0.904183	0.980698	1.04024	1.15338	1.10544	0.985759		0.952919	0.9538	1.08649	1.10968	0.959965	0.940296	1.0498	0.947048	1.03189	1.24737	1.0087	0.835786	0.971414	0.729808	0.879234	0.93736		0.882529	0.914242	0.905385	0.919099	1.40908	0.969668	0.911957	1.15623	1.24108	1.33165	1.10852	1.34908	0.99681	0.925099	0.895386	1.57507	1.19651	1.14509	1.21137
Cholesterol glucuronide	HMDB0010330	0.81058	1.01667	1.04229	0.997107	1.0467	1.08665	1.13514	0.986362	0.936493	1.07288	1.13514		0.895491	1.07039	1.0062	1.13233	0.925201	0.949585	1.03843	0.982377	1.03283	1.3246	1.20128	0.913149	1.11635	1.0816	1.1029	1.16708		1.0114	1.04997	0.870883	1.06425	0.900939	1.10257	0.816281	1.10733	1.03669	0.962054	0.926988	1.1196	1.07702	0.953287	0.855855	1.48378	1.19349	0.9866	1.06074
1-(alpha-Methyl-4-(2-methylpropyl)benzeneacetate)-beta-D-Glucopyranuronic acid	HMDB0010343	0.928085	0.961798	1.016	1.07599	1.03864	0.979481	1.1497	1.44303	1.15317	1.00757	1.21481		0.928857	1.04848	1.03871	0.96525	0.925993	1.03382	0.955478	1.10341	1.33187	1.54433	1.04579	1.12026	1.36742	0.975359	0.89297	1.2606		0.968722	0.978713	0.824122	1.01503	1.10725	1.10617	1.04878	0.940774	1.02327	1.25711	1.02637	1.14869	1.15423	0.836409	0.876373	1.45126	1.03771	1.03825	0.978443
Octanoylglucuronide	HMDB0010347	0.85059	1.01066	0.963702	1.0323	1.19578	0.94696	1.11112	1.20599	0.932804	1.00358	1.04251		0.976588	1.03591	0.910767	1.12504	1.01783	1.00893	1.01882	0.906105	1.17773	1.19482	0.972209	1.03747	0.926586	1.05894	1.06487	1.05738		0.933169	0.82629	0.885451	1.01183	1.15421	1.18905	1.12352	1.08243	1.11988	1.19269	1.03368	1.2265	0.839813	0.829541	0.876219	1.20062	1.13457	1.03355	1.01703
2-Phenylethanol glucuronide	HMDB0010350	0.936045	1.08619	0.900509	1.14853	0.935196	0.993532	1.08801	1.24992	1.07236	1.32257	1.12561		1.03902	1.14268	0.952418	1.04229	1.04338	0.93246	0.879965	0.96778	1.08922	1.15708	1.00455	1.01834	1.0337	1.00806	1.12648	1.06237		0.926654	1.00544	0.863785	1.00294	0.978153	1.22303	0.956098	1.11628	1.11901	1.11787	0.9179	1.49667	1.42403	1.00294	0.915058	1.39322	1.13061	1.06103	1.0209
LysoPC(15:0)	HMDB0010381	1.11795	1.07936	0.985464	0.920009	0.972386	0.924827	2.44121	0.968207	1.42507	1.14526	1.12224		1.053	0.99225	1.01177	0.986449	1.03589	0.953251	0.944044	1.02335	0.928851	0.964075	1.05291	1.19122	1.00774	1.02322	0.977387	0.952792		0.863802	0.9575	1.11995	0.94679	0.93983	1.17213	1.13624	0.91097	0.903442	0.892773	1.15119	1.06809	0.911398	0.987841	0.85546	0.873428	1.23298	1.09723	1.12171
LysoPC(16:0)	HMDB0010382	1.09213	1.01088	1.10428	0.974759	0.920334	0.897618	1.39754	0.927433	1.02319	0.96135	0.967661		0.956555	0.959498	0.839154	1.02315	1.10137	1.03771	0.96337	1.11918	0.998219	1.15744	1.09022	1.19213	1.02037	0.950515	0.893363	0.952993		0.851832	0.972129	1.05242	0.94626	0.914878	1.26248	0.818471	0.97538	0.870915	0.773943	0.806738	1.10515	0.984003	0.970574	0.82045	1.10289	1.16933	0.89325	1.08013
LysoPC(18:0)	HMDB0010384	1.00038	0.888974	1.11974	0.971329	1.10887	0.910712	1.14461	1.04072	1.04156	0.858457	1.08922		1.13927	0.931026	1.08088	1.00414	0.826905	0.848388	1.04	1.12939	0.940382	1.15954	0.83782	1.02752	1.18518	0.825866	1.11432	0.870217		1.00624	0.994903	0.896852	1.10501	0.932114	1.06489	0.881739	0.908366	1.03268	0.905667	0.88084	0.954783	0.77919	0.825607	0.732954	0.946507	0.852414	1.08738	0.746627
LysoPC(20:4(5Z,8Z,11Z,14Z))	HMDB0010395	0.950889	1.08102	1.04144	0.894537	1.08704	0.945082	0.891095	0.964654	0.942501	1.0666	1.11887		0.94389	1.0905	0.762105	1.01256	0.971274	1.05532	0.978646	1.18571	0.975697	1.00919	0.87164	0.998447	0.893125	1.06227	1.04605	0.95358		1.01672	0.8109	0.878539	1.0459	1.03044	1.21751	0.841241	0.887622	1.05517	0.977872	0.860373	1.00918	0.988501	0.721036	0.737076	1.00242	1.05865	0.904049	0.974587
LysoPC(24:0)	HMDB0010405	1.17258	0.734437	1.06326	0.927482	1.05068	1.05155	0.946569	0.993421	1.0637	1.22247	1.23549		0.993698	1.05354	0.942812	0.911243	0.970611	0.769421	1.20667	1.15201	1.27593	1.13222	0.966841	1.20384	0.964957	0.904176	0.787797	1.05354		0.95988	1.06061	0.961161	1.11694	0.825864	1.07554	0.813487	0.79044	1.15578	1.242	1.13316	0.755015	0.912079	0.921468	1.00768	0.978233	1.17627	0.798122	0.829706
DG(18:0e/2:0/0:0)	HMDB0011147	1.01838	1.01437	1.0202	0.980713	1.00928	0.95706	0.996543	0.993632	0.841339	0.922853	0.817868		0.912642	1.00966	1.01229	0.966603	1.02038	1.01342	1.02301	1.042	1.09013	0.964535	1.03091	1.06832	1.0828	1.14955	1.09596	1.16214		1.04294	1.04159	0.934205	0.911994	0.9653	1.10397	1.10803	1.23936	0.933432	1.19397	1.0271	1.12193	1.0667	1.20344	1.15322	0.894225	1.05105	1.00103	1.02247
Hydroxyglutarate	HMDB0011676	1.05455	1.06006	1.01152	0.905476	1.02358	0.944813	1.22425	1.43472	1.5279	1.62576	1.98002		0.950908	1.04669	0.910717	0.897443	1.07228	1.03367	1.1209	0.967385	0.770343	0.976598	1.15283	1.01808	0.884251	1.04291	0.825307	1.10319		1.01458	1.16671	1.11633	0.95353	0.85506	0.89379	0.986699	0.981732	0.907457	0.891215	0.94806	0.989198	1.00241	1.12154	1.26601	1.24708	1.28165	1.31299	0.871896
2-Methylhippuric acid	HMDB0011723	0.989717	1.05712	0.999037	0.898757	1.0538	1.00157	0.513751	1.14563	0.76156	1.18558	0.967609		0.944639	0.829473	1.25469	1.20307	1.08056	1.05246	0.870771	0.764333	1.51313	2.01317	1.18381	0.880137	1.38668	0.779021	0.861936	0.631604		0.946244	0.771014	0.923086	0.726556	1.62723	1.00587	0.929898	0.973426	1.35986	2.87434	1.51206	2.79118	1.09887	0.746308	0.875719	3.40969	0.828846	0.815967	1.27788
SM(d18:0/22:1(13Z))	HMDB0012092	1.10205	0.928977	1.29325	0.880731	0.835335	0.95965	0.956167	0.663329	0.909861	0.837908	0.970336		0.965009	0.969246	1.02865	1.17558	1.22231	0.902594	0.997767	0.738847	0.6618	0.771562	0.861712	0.944874	0.639132	0.745792	0.568724	1.03673		0.872468	1.14147	1.27734	1.05268	0.854261	0.801772	1.11162	0.767435	0.829274	1.08139	1.22688	1.0938	0.983296	1.26143	1.2949	1.08521	1.41825	0.870499	1.2184
LysoPC(17:0)	HMDB0012108	1.12498	1.06962	0.972048	1.05792	0.906621	0.868803	1.93917	0.947167	1.22833	1.14912	1.09716		1.07039	0.993399	1.04875	1.02039	1.05344	0.924426	0.958847	0.930358	0.979807	1.05501	0.987336	1.09826	1.0171	1.08975	0.971951	0.913767		0.903903	0.954346	1.14219	0.988503	0.778905	1.23215	1.07351	0.933223	0.955195	0.954272	1.21878	1.18905	0.939243	0.982226	0.85383	0.855307	1.24858	1.06476	1.22447
CMP-N-glycoloylneuraminate	HMDB0012206	1.09609	0.826574	1.31066	0.874836	0.779183	1.11266	0.827446	1.74706	1.08679	1.0705	0.924262		0.888793	1.00267	0.859964	1.04101	0.928	0.951351	1.18544	1.14277	0.933766	1.00267	0.964613	1.1347	0.844973	0.853045	0.779532	1.08829		0.957681	0.925294	1.14974	0.896146	1.02926	1.04189	1.2239	1.45709	1.20479	1.2537	1.21095	1.19087	0.932095	0.986182	1.02731	0.998812	1.19022	0.980028	1.0244
3-O-Sulfogalactosylceramide (d18:1/18:0)	HMDB0012314	1.27076	0.979412	1.18432	0.872687	0.816358	0.876457	0.95027	0.628145	1.06228	1.02031	1.17505		0.849104	1.01578	0.932873	1.01398	1.40939	0.99685	1.1212	0.660812	0.544992	0.599641	0.948918	0.920338	0.51682	0.752256	0.350144	1.22586		0.829554	1.24596	1.57825	1.05878	0.612069	0.675393	1.25288	0.59465	0.641203	1.13918	1.58709	1.10442	0.967113	1.28611	1.37413	0.972434	1.38546	0.868052	1.51833
3-O-Sulfogalactosylceramide (d18:1/18:1(9Z))	HMDB0012317	1.13947	1.03866	0.975193	0.931737	1.0138	0.901145	0.982598	0.841793	1.13274	1.04739	1.13493		0.971801	1.03021	0.956466	1.008	1.21992	1.02783	0.948108	0.837667	0.735941	0.914897	1.08972	1.014	0.799943	0.937153	0.641058	1.24464		0.935629	1.17402	1.34355	1.01853	0.69495	0.833327	1.14574	0.910571	0.849316	1.11813	1.39713	1.18231	1.02567	1.16155	1.2097	1.01404	1.24512	1.08198	1.19896
3-O-Sulfogalactosylceramide (d18:1/24:1(15Z))	HMDB0012318	1.40626	1.00199	1.22347	0.784448	0.784369	0.799466	0.965679	0.54743	1.04255	0.933704	1.16064		0.880473	1.04715	0.936853	1.10359	1.50845	0.906336	1.03907	0.578087	0.469294	0.609787	0.879001	0.925136	0.460838	0.659012	0.303884	1.25763		0.798405	1.25154	1.59111	1.13748	0.567157	0.654311	1.11086	0.525185	0.552355	1.06067	1.46611	1.02448	0.96017	1.39974	1.40796	1.04116	1.48516	0.91468	1.18767
3beta,7alpha-Dihydroxy-5-cholestenoate	HMDB0012454	0.926832	0.947684	1.08366	0.892496	1.09452	1.05481	1.112	1.07604	0.960794	1.07354	1.04283		1.02311	0.951949	0.902742	1.16913	0.932341	0.981671	1.04765	0.991413	0.810125	0.875734	0.916185	1.0754	1.09858	0.900523	0.989564	1.03852		0.913489	0.822714	0.812677	1.13431	0.877863	1.43895	0.824589	1.03206	1.05357	0.905548	0.92496	0.720799	0.974595	1.00261	0.867275	1.06537	1.12967	0.911284	0.827347
14-hydroxy-E4-neuroprostane	HMDB0012580	1.07092	0.998475	1.07278	0.925475	0.952174	0.980179	1.13607	0.990074	0.955721	0.829511	0.957401		0.926962	1.11213	1.08793	1.03238	0.932462	1.00671	0.947863	0.953546	1.0234	1.1653	0.972247	1.0872	1.10975	0.954463	0.877277	0.974447		1.00842	1.03909	0.934117	0.997102	0.929688	1.09158	0.861946	1.06238	0.933297	1.05172	0.992838	0.915254	0.804046	0.894915	0.977255	1.179	0.924932	0.879661	1.03827
D-2-Hydroxyisocaproate	HMDB0012843	0.940407	1.04856	1.05946	1.0487	1.03694	0.865931	1.12005	1.98518	1.23685	1.1643	1.10889		0.966048	0.987134	0.939761	1.05122	0.989908	1.05733	0.987619	1.02098	1.01141	1.22622	1.07404	1.06544	1.1149	0.925473	0.95391	1.02611		0.91342	0.997854	1.05321	0.855322	0.985437	1.19476	0.903813	1.08621	1.173	1.32638	1.15483	1.20613	1.00321	0.911525	0.917145	1.65889	1.19509	1.11418	1.06111
PGH3	HMDB0013040	0.924232	0.958828	0.998871	0.916429	0.992394	1.20925	0.857395	1.16361	0.901266	1.04068	1.06968		1.167	0.942844	1.07682	1.10414	1.04247	0.951604	0.868124	0.846996	1.38515	1.6404	1.18762	1.00915	1.19586	0.96775	1.13299	0.90952		0.941185	1.02245	0.926459	1.07558	1.13208	0.902242	0.795338	1.01362	1.2235	1.7302	1.11823	1.76434	1.18281	0.694217	0.765449	2.37173	0.859808	0.840936	1.10547
Sinapyl alcohol	HMDB0013070	0.809124	1.04576	0.931615	1.20014	1.06191	0.95146	0.966104	1.32797	0.929151	1.13417	1.02167		0.958827	0.973637	0.897364	1.07227	0.797838	0.930983	1.16395	1.20512	1.09701	1.10486	1.02932	0.938389	1.15832	1.08531	1.09138	1.14159		0.891234	0.817874	0.835054	0.955691	1.25628	1.24387	1.12147	1.28512	1.09765	1.07094	0.865652	1.08197	0.83217	0.820257	0.894244	1.23183	0.845086	0.957196	1.01827
Ne,Ne dimethyllysine	HMDB0013287	0.952022	0.981954	1.00303	0.989743	1.12276	0.950495	0.961032	1.09649	1.09802	0.921174	0.921785		0.912416	1.03882	0.965191	1.12737	0.958774	0.920276	1.12031	0.95685	1.03513	1.05646	1.08165	1.06705	1.23003	0.971768	1.0786	1.0223		0.918883	1.08481	0.978576	0.976655	0.922281	1.11879	1.1247	1.19282	1.03103	1.03354	1.30881	0.916962	0.818115	0.898197	0.85461	1.02911	1.06619	0.792405	0.994238
3-Dechloroethylifosfamide	HMDB0013858	1.0341	1.06711	0.914027	0.927891	1.02376	1.03311	0.618407	0.792414	0.831507	0.872916	0.852931		1.01312	1.02437	0.973821	1.00363	0.97454	1.02009	0.975977	1.01444	0.948031	1.05488	1.08277	1.08842	1.11093	1.11489	0.99597	1.01572		0.946056	0.980708	0.931632	0.965649	1.03248	1.14348	0.935049	1.09823	0.973582	0.969718	0.906339	0.914684	0.889133	0.89516	0.915096	0.963262	1.12744	1.07761	0.983387
N-Desmethyltamoxifen	HMDB0013866	1.01558	0.760091	0.963984	1.44556	1.02584	0.788941	0.901013	1.12432	0.92376	0.940127	1.08216		0.809588	1.06909	0.832351	1.06642	0.955544	0.901178	1.14301	1.22282	0.832351	1.0458	1.00991	0.849223	1.13016	0.669791	0.945367	0.793787		1.05205	0.941407	0.869083	1.13203	1.02307	0.982358	0.867646	1.06187	1.04175	0.91195	0.984513	0.987627	0.894468	0.971821	0.759879	1.03696	0.714856	0.75485	0.86094
Cycloheptanecarboxylic acid	HMDB0013897	0.942879	0.969326	1.04635	0.987189	1.04434	1.00992	1.04921	1.01209	1.06815	0.967238	0.937621		0.993995	1.02764	0.988738	0.963827	1.02861	1.11289	0.901551	0.982753	1.06315	0.997877	1.09064	1.07495	1.03621	0.931071	1.01826	0.957438		0.888205	0.841996	0.972397	1.08463	1.17906	1.03371	0.979874	1.07566	0.932768	1.14781	0.955424	0.88985	0.808125	0.909888	0.92245	1.03348	1.00044	1.00963	0.849698
Propylhydroxypentanoic acid	HMDB0013898	0.991404	0.996447	0.938874	1.06753	0.961998	1.04374	1.00758	1.09827	0.909754	0.994354	0.966661		1.00208	1.04459	1.00004	0.950805	0.88773	1.0093	1.06262	1.04283	0.948758	1.0094	1.02499	0.951877	1.00364	1.00121	1.07384	1.05785		0.900968	0.978602	1.05605	0.988753	1.01187	1.06376	1.05351	1.10755	0.971459	0.965632	0.875215	1.04007	0.993922	1.01892	0.906701	0.972023	1.09759	1.10276	0.958865
C15:5	HMDB0032488	0.986725	0.899041	1.07631	0.988175	0.887662	1.16209	1.0608	1.70069	0.98137	0.936859	1.14257		0.940636	0.96968	1.02972	1.27377	0.790369	1.12098	0.958774	0.91607	0.954871	1.09504	0.950623	1.10353	1.05486	0.875891	0.894833	0.935011		0.945444	0.990877	0.94274	0.739047	1.26066	1.12123	0.980709	0.905311	1.06487	1.0878	1.13356	1.21837	1.14567	0.993149	0.977031	1.15292	0.956261	1.0467	1.00764
I(-)	HMDB0059634	0.954919	0.998782	0.967333	0.994919	1.16265	0.9214	0.932021	1.00099	0.920021	1.02044	1.16968		0.898023	1.04163	0.970691	0.947431	0.90698	1.00695	1.16515	1.06315	1.07861	1.17757	1.15258	0.998573	1.01085	1.10736	0.914492	1.05651		1.01203	1.04577	0.969819	0.793295	1.10836	1.07071	1.2844	1.36133	1.08995	0.941132	0.846758	0.935264	0.892233	1.09891	0.895656	0.868925	1.32042	1.02605	1.01953
(S)-2,3,4,5-Tetrahydropyridine-2-carboxylate	HMDB0059657	1.04999	1.04301	0.923187	1.08983	0.885574	1.00841	0.986034	0.954134	0.93255	0.837804	0.959372		1.05399	0.744063	1.0504	1.02768	0.937468	1.05758	1.01896	1.10986	1.10678	0.947548	0.92978	0.936443	1.01435	1.01777	1.20656	0.896634		0.955328	1.0368	0.947111	0.899379	1.03925	1.12213	1.1529	1.04642	1.10587	1.05953	1.10796	0.997989	0.937669	1.04327	1.00743	1.11793	0.890288	1.14713	1.01023
Methyl-Tyr	HMDB0060351	0.924823	0.981206	0.948061	1.07416	0.940855	1.1309	0.765582	1.14297	0.942296	1.05596	0.97418		1.12049	1.0392	0.990175	0.971765	0.855311	1.05947	1.08139	0.882201	1.34926	1.444	1.01355	1.08884	1.23136	0.965767	1.04437	1.06174		0.923263	0.948691	0.969729	0.866657	1.23369	1.05797	0.7318	1.0389	1.10882	1.72196	0.975632	1.66687	0.994854	0.797185	0.816104	2.12184	0.864992	0.795823	1.01226
C21:3	HMDB0060409	0.999251	0.990027	1.10473	1.00374	0.999015	0.903228	0.946273	0.901573	1.07635	1.08794	1.04939		1.18815	0.890197	0.866268	1.1208	1.06407	0.945967	0.938055	0.986492	1.24103	1.24025	1.13605	1.15708	1.13103	0.943651	1.20706	0.963142		0.892576	0.923502	0.943369	1.10681	0.887455	1.24629	0.940911	1.06052	1.03103	1.0214	1.0339	0.886226	0.957706	1.02652	0.915515	1.28602	0.882949	1.03533	1.0595
Androstan-3alpha,17beta-diol	HMDB0060437	0.900704	1.01049	1.17656	0.982037	1.05688	0.873335	0.440997	0.519393	0.92699	1.27598	0.943071		1.05075	0.923611	0.959613	0.875265	1.51168	1.02565	0.855824	0.797603	1.91213	1.82305	1.95153	1.49594	1.14076	1.06855	1.62339	0.844509		1.03605	0.983378	0.854094	1.35509	0.581298	1.1901	0.719611	1.15329	1.15904	0.8924	0.974896	0.964088	0.88255	0.935632	0.785963	1.22799	0.728778	1.15548	1.24263
beta-Alanyl-L-lysine	HMDB0060442	0.959213	1.1402	0.951745	1.17257	0.863367	0.912908	1.5216	1.15564	1.43272	1.3894	1.18501		0.823597	1.00465	0.970382	1.16601	1.08606	0.942191	1.05495	0.952155	1.00975	0.952641	0.974999	0.820681	0.951183	0.975242	0.711322	0.979374		0.905087	1.08265	0.998436	0.929289	0.868538	1.216	1.09253	1.38492	0.928795	1.06906	1.2402	0.865328	1.02017	0.995473	1.15871	1.11105	1.11623	1.24761	0.755927
gamma-Glutamyl-beta-aminopropiononitrile	HMDB0060477	0.982377	1.14194	1.00184	1.07081	0.910525	0.892502	0.759612	0.996796	0.809116	1.27555	1.06889		1.12258	0.890468	1.00955	1.16826	0.921464	0.83477	1.05244	1.00047	1.00419	1.21137	1.07551	0.864367	0.950827	1.19156	1.14682	1.0776		1.02736	1.11474	0.989703	0.875005	0.962629	1.03056	1.09776	0.976166	0.983304	0.988227	0.962136	0.921771	0.973459	0.966321	1.11572	1.14994	1.0889	0.990934	1.01161
P-homoserine	HMDB0060483	1.00066	1.33274	0.945919	0.871229	1.00236	0.847088	0.559323	0.532349	0.642853	1.00474	1.216		0.974959	0.971034	1.33231	1.03985	0.945632	1.23382	0.80627	0.696119	1.17852	1.06098	1.25345	1.29179	0.961681	1.00683	0.985351	1.20346		1.02172	1.13637	0.924196	0.99737	0.964864	0.955479	0.931541	1.22696	1.01845	0.921748	1.15691	1.14385	1.07871	0.916444	1.02253	0.996418	0.881489	0.878089	0.958199
N-Acetylmuramate	HMDB0060493	0.78929	1.04038	1.1514	1.41315	0.788555	0.817229	1.17566	1.90062	1.22823	1.39587	1.30801		1.08766	1.17865	0.575644	1.03458	1.00194	0.918854	1.09854	1.10414	1.17404	1.3557	0.961714	1.14898	0.931712	0.958088	0.978858	0.959407		0.709253	1.02082	0.801628	0.966025	1.02239	1.47988	0.966964	1.11476	1.13856	1.10944	0.950994	1.22969	0.707374	0.725536	0.811336	1.21935	1.14576	0.938469	1.11852
Phylloquinol	HMDB0060502	0.875702	0.936798	1.15309	0.944288	1.13062	0.959504	1.0508	0.903558	0.94897	1.09644	0.958801		0.832799	1.17772	1.00654	1.01193	0.944437	0.974721	0.991403	1.06044	0.947774	1.04119	1.23675	1.32452	1.07532	1.14128	1.01245	1.08533		0.83956	0.875988	0.903363	1.16008	0.922762	1.29825	0.833956	1.26829	0.957465	0.992815	0.738899	0.901207	1.02924	0.856589	0.926426	0.9926	1.16418	1.06157	0.935264
S-(Formylmethyl)glutathione	HMDB0060507	0.958549	1.12209	1.02451	0.988445	0.995143	0.911264	0.527534	0.92262	1.04411	0.992836	1.1676		1.07566	1.00857	1.0633	0.996787	0.941186	0.939209	0.907661	1.06763	0.960956	1.11841	1.01067	0.959638	1.01359	1.03715	1.03843	0.960379		0.939864	1.02715	1.08412	1.05131	0.808416	1.08914	1.09733	1.1262	1.1414	0.950317	1.11344	1.09511	0.897511	1.119	0.869005	0.839548	1.06072	1.20869	0.857919
Sedoheptulose P	HMDB0060509	0.997844	1.02371	1.08537	0.898546	1.0765	0.918025	0.99077	1.98693	1.47692	1.59068	1.80902		0.990795	1.07014	0.874596	0.948639	0.9301	1.02913	1.05759	1.09901	1.18566	1.18845	1.12941	0.989197	1.22336	1.384	1.08321	1.15805		0.947145	1.00225	1.23553	1.08461	0.936327	0.794139	0.956409	0.964597	1.29882	0.957724	1.30145	1.37897	0.955752	0.941945	0.820198	0.922042	0.848289	1.016	0.989999
trans-3,4-Dihydro-3,4-dihydroxy-7,12-dimethylbenz[a]anthracene	HMDB0060517	0.828654	0.840587	0.975063	1.24677	1.10403	1.0049	1.62266	1.25664	1.7351	1.28853	1.51595		0.956695	1.13765	1.17019	1.05594	0.82075	1.23713	0.928536	0.693113	1.27913	0.990854	1.19997	1.19743	0.865757	1.09772	0.936153	1.02271		0.830497	0.954139	0.916066	0.981444	1.21681	1.10105	1.02663	1.13624	1.28449	1.18258	0.937218	1.04432	0.822613	0.834727	0.871647	1.0722	1.0824	0.770118	1.21431
p-Hydroxyfelbamate	HMDB0060669	0.783817	1.10186	0.958078	1.07802	0.952341	1.12589	1.156	1.10939	0.960588	0.997879	1.05453		0.886665	1.07597	0.984844	1.17339	1.01172	0.936803	1.01725	0.913354	1.16042	1.29044	0.933181	0.97455	1.01611	0.810981	0.963683	0.882852		0.787909	0.702501	0.611531	0.588353	2.46026	0.849445	0.626248	0.891048	0.732747	0.797412	0.667967	0.866016	0.640386	0.670053	0.652786	0.864742	0.698213	0.546519	0.660782
[truncated: 27 more columns]

## Sheet: Statistical analysis
		TwKOneuro_Preterminal_vs_Ctr					TwKOneuro_Young_vs_Ctr					Ctr Rapa vs Ctr Veh					TwKOastro Veh vs Ctr Veh					TwKOastro Rapa vs Ctr Veh					TwKOastro Rapa vs Ctr Rapa					TwKOastro Rapa vs TwKOastro Veh					Ctr Keto vs Ctr Chow					TwKOastro Chow vs Ctr Chow					TwKOastro Keto vs Ctr Chow
Metabolite	HMDB identifier	Log2(FC)	pvalue	p.adjusted	qvalue		Log2(FC)	pvalue	p.adjusted	qvalue		Log2(FC)	pvalue	p.adjusted	qvalue		Log2(FC)	pvalue	p.adjusted	qvalue		Log2(FC)	pvalue	p.adjusted	qvalue		Log2(FC)	pvalue	p.adjusted	qvalue		Log2(FC)	pvalue	p.adjusted	qvalue		Log2(FC)	pvalue	p.adjusted	qvalue		Log2(FC)	pvalue	p.adjusted	qvalue		Log2(FC)	pvalue	p.adjusted
Methyl-His	HMDB0000001	0.606756	0.0140369	0.112177	0.0786807		0.0566728	0.621094	0.79086	0.376658		-0.341702	0.135111	0.773689	0.773689		-0.186904	0.391664	0.998953	0.998953		-0.126819	0.63253	0.944072	0.733678		0.214883	0.350273	0.842294	0.842294		0.0600855	0.788145	0.973807	0.960806		0.484418	7.49e-06	0.00286118	0.00273371		-0.00551691	0.960638	0.970319	0.453078		0.812229	4.3e-06	0.000117329
Hydroxybutanoic acid	HMDB0000008	1.09203	0.0493624	0.216261	0.151684		0.0956696	0.148022	0.491691	0.234175		-0.0601377	0.516205	0.999175	0.999175		-0.105053	0.28244	0.998953	0.998953		0.0665549	0.69235	0.944867	0.734297		0.126693	0.432866	0.879546	0.879546		0.171608	0.30402	0.846035	0.834739		0.357726	0.0149	0.379454	0.362549		0.102006	0.191952	0.357936	0.167134		0.938265	3.38e-05	0.0004966
Deoxycorticosterone	HMDB0000016	0.141063	0.291487	0.543467	0.381186		0.0874903	0.281769	0.600214	0.28586		0.0472926	0.701124	0.999175	0.999175		0.0854886	0.305976	0.998953	0.998953		0.056029	0.54589	0.944072	0.733678		0.00873639	0.947763	0.987657	0.987657		-0.0294596	0.763577	0.973807	0.960806		-0.00324386	0.9663	0.997498	0.953058		-0.639147	0.000152959	0.00166944	0.000779523		-0.630532	5.75e-05	0.000665606
4-Pyridoxate	HMDB0000017	-0.278461	0.280884	0.539184	0.378182		0.179827	0.226738	0.551681	0.262746		0.0467336	0.655651	0.999175	0.999175		-0.085773	0.421086	0.998953	0.998953		0.0688234	0.576611	0.944072	0.733678		0.0220897	0.835203	0.987657	0.987657		0.154596	0.169136	0.763204	0.753014		0.0226427	0.91468	0.990889	0.946743		-0.210996	0.344243	0.519767	0.242698		-0.181939	0.341822	0.504796
Ketovaline	HMDB0000019	-0.126938	0.299393	0.54577	0.382801		-0.169466	0.226574	0.551681	0.262746		-0.273265	0.0477977	0.773689	0.773689		-0.128606	0.443205	0.998953	0.998953		-0.105082	0.604482	0.944072	0.733678		0.168184	0.383807	0.850648	0.850648		0.0235239	0.913385	0.995616	0.982324		-0.106105	0.25406	0.973466	0.930096		-0.552988	0.000410098	0.0032637	0.00152394		-0.413269	0.00223679	0.0105366
Asparagine	HMDB0000026	0.0140772	0.928955	0.969668	0.680122		0.0809874	0.232504	0.558595	0.266039		-0.0337553	0.613335	0.999175	0.999175		-0.103304	0.151598	0.998953	0.998953		-0.156871	0.0893885	0.751414	0.583956		-0.123116	0.163417	0.770018	0.770018		-0.0535675	0.538393	0.926424	0.914055		0.196863	0.0706301	0.633726	0.605492		0.0932004	0.320883	0.494242	0.23078		0.171417	0.0996537	0.20802
Androsterone	HMDB0000031	-0.0333452	0.701248	0.866915	0.608051		0.0982987	0.448379	0.696263	0.331605		0.148918	0.138103	0.773689	0.773689		0.00606574	0.967936	0.998953	0.998953		0.0170901	0.847119	0.961791	0.747449		-0.131827	0.193512	0.770018	0.770018		0.0110244	0.942167	0.996105	0.982806		0.173431	0.283862	0.973466	0.930096		-1.56174	0.000334365	0.0029488	0.0013769		-1.46551	0.000405727	0.0026722
Carnosine	HMDB0000033	0.601601	0.030989	0.171562	0.120333		-0.176971	0.404903	0.666747	0.317547		0.385438	0.0049191	0.234887	0.234887		0.127919	0.368906	0.998953	0.998953		0.767644	0.0100434	0.295122	0.229352		0.382206	0.0949965	0.770018	0.770018		0.639725	0.0199394	0.362707	0.357864		0.492044	0.0297499	0.420905	0.402153		0.439599	0.00981883	0.0407695	0.0190368		1.02539	0.000733768	0.00437968
Adenine	HMDB0000034	-0.110872	0.286848	0.542961	0.380831		-0.135837	0.131723	0.47055	0.224106		0.0523411	0.745837	0.999175	0.999175		-0.0152264	0.920446	0.998953	0.998953		0.0321161	0.754601	0.95183	0.739707		-0.020225	0.884749	0.987657	0.987657		0.0473425	0.713565	0.973807	0.960806		-0.0716169	0.63866	0.973466	0.930096		0.151699	0.257942	0.441626	0.206212		0.302182	0.0906152	0.194466
Taurocholic acid	HMDB0000036	-0.493598	0.50076	0.716444	0.502511		-0.798547	0.210563	0.532683	0.253698		-0.559282	0.267101	0.965027	0.965027		-0.529723	0.299113	0.998953	0.998953		0.718928	0.485327	0.944072	0.733678		1.27821	0.282513	0.842294	0.842294		1.24865	0.290403	0.838654	0.827458		0.446086	0.548962	0.973466	0.930096		-0.240458	0.717505	0.813315	0.379767		-0.694133	0.23449	0.394605
Dihydrobiopterin	HMDB0000038	0.207438	0.190613	0.43864	0.30766		0.209852	0.114999	0.468447	0.223104		-0.008041	0.97018	0.999175	0.999175		-0.0354384	0.874748	0.998953	0.998953		-0.141476	0.494683	0.944072	0.733678		-0.133435	0.333479	0.842294	0.842294		-0.106038	0.481814	0.926424	0.914055		0.0308403	0.768517	0.973466	0.930096		-0.0752127	0.456853	0.608076	0.283933		-0.173335	0.171463	0.311899
Acetatic acid	HMDB0000042	-0.320416	0.00496332	0.0643584	0.0451408		0.0519702	0.200777	0.526106	0.250565		-0.128376	0.240267	0.965027	0.965027		-0.0823401	0.586263	0.998953	0.998953		-0.102865	0.335503	0.902729	0.701549		0.0255112	0.604117	0.926798	0.926798		-0.0205251	0.866801	0.988412	0.975216		0.0719958	0.517617	0.973466	0.930096		-0.0974118	0.412229	0.585397	0.273343		0.164754	0.130155	0.255707
Valine; Betaine	HMDB0000043	0.871574	0.0480805	0.216261	0.151684		0.0450816	0.477648	0.710789	0.338523		0.16261	0.359734	0.965027	0.965027		-0.091523	0.688667	0.998953	0.998953		0.0778269	0.67215	0.944867	0.734297		-0.0847832	0.35227	0.842294	0.842294		0.16935	0.291992	0.838654	0.827458		-0.0133198	0.92688	0.990889	0.946743		-0.0857882	0.619768	0.745517	0.34811		-0.128556	0.422684	0.589289
Hexuronic acid; Ascorbate	HMDB0000044	-0.372082	0.00555169	0.0662733	0.0464839		0.132782	0.00653483	0.208026	0.099075		-0.028016	0.791603	0.999175	0.999175		0.0264358	0.854095	0.998953	0.998953		-0.0992864	0.481462	0.944072	0.733678		-0.0712704	0.546526	0.922135	0.922135		-0.125722	0.422289	0.904723	0.892644		0.165682	0.283273	0.973466	0.930096		0.192391	0.165844	0.326559	0.152483		0.551005	0.000947248	0.00548256
AMP	HMDB0000045	-0.262251	0.0428898	0.199804	0.140142		-0.262155	9.66e-05	0.0184506	0.00878735		0.0360265	0.603725	0.999175	0.999175		0.0722259	0.275812	0.998953	0.998953		0.0172315	0.81761	0.960507	0.746451		-0.0187951	0.757115	0.961148	0.961148		-0.0549944	0.333889	0.869421	0.857814		0.0152476	0.842822	0.981839	0.938097		0.0033889	0.962754	0.970319	0.453078		-0.0483084	0.714333	0.800221
Disaccharide	HMDB0000048	-0.588888	0.467771	0.70057	0.491377		0.122369	0.140881	0.476252	0.226821		0.259615	0.401673	0.965027	0.965027		-0.0797442	0.300347	0.998953	0.998953		0.0237409	0.801731	0.960507	0.746451		-0.235874	0.451195	0.888913	0.888913		0.103485	0.333233	0.869421	0.857814		-0.141963	0.247906	0.973466	0.930096		-0.0444942	0.744517	0.831595	0.388303		0.102098	0.512757	0.668509
Adenosine	HMDB0000050	-0.0571516	0.594834	0.799159	0.560528		-0.112044	0.135194	0.47055	0.224106		0.07427	0.559994	0.999175	0.999175		-0.0875344	0.512331	0.998953	0.998953		-0.00815822	0.920247	0.976314	0.758735		-0.0824282	0.49275	0.907045	0.907045		0.0793762	0.526337	0.926424	0.914055		-0.0246026	0.845259	0.981839	0.938097		-0.0686968	0.610918	0.740859	0.345935		0.0214151	0.872401	0.915542
Bilirubin	HMDB0000054	0.311264	0.0515922	0.216261	0.151684		0.1856	0.187193	0.517473	0.246454		-0.344796	0.425839	0.981782	0.981782		-0.237326	0.59889	0.998953	0.998953		-0.220156	0.625354	0.944072	0.733678		0.12464	0.567282	0.922135	0.922135		0.0171699	0.951776	0.996105	0.982806		0.0466768	0.384884	0.973466	0.930096		-0.192455	0.0427987	0.120214	0.0561324		-0.170034	0.00908457	0.0315482
Alanine	HMDB0000056	-0.260935	0.00987728	0.0969876	0.0680267		0.0773508	0.185994	0.517473	0.246454		0.0915821	0.125496	0.773689	0.773689		0.111282	0.146432	0.998953	0.998953		0.0549009	0.509418	0.944072	0.733678		-0.0366812	0.627849	0.928585	0.928585		-0.0563811	0.523322	0.926424	0.914055		0.0832425	0.37516	0.973466	0.930096		0.0930637	0.30844	0.484873	0.226405		0.182146	0.0682529	0.160472
ADP	HMDB0000061	-0.158921	0.487811	0.706131	0.495278		0.361533	0.00414598	0.197971	0.0942862		-0.036698	0.897252	0.999175	0.999175		-0.188174	0.510245	0.998953	0.998953		-0.283215	0.30632	0.873797	0.679065		-0.246517	0.288387	0.842294	0.842294		-0.0950405	0.655045	0.969872	0.956924		0.200396	0.0720226	0.633726	0.605492		0.141808	0.191223	0.357936	0.167134		-0.274861	0.0246791	0.071965
Cortisol	HMDB0000063	-0.166869	0.0894854	0.293715	0.20601		-0.0130754	0.793699	0.88653	0.422222		-0.0161619	0.885166	0.999175	0.999175		-0.0478929	0.655417	0.998953	0.998953		-0.0558399	0.639999	0.944072	0.733678		-0.039678	0.754986	0.961148	0.961148		-0.007947	0.94827	0.996105	0.982806		-0.0818262	0.253502	0.973466	0.930096		-0.523558	0.000170397	0.00176251	0.00082298		-0.314971	0.0180981	0.0566678
Creatine	HMDB0000064	-0.192577	0.00207957	0.048075	0.0337196		-0.0106729	0.839196	0.918547	0.437471		0.02098	0.696864	0.999175	0.999175		0.123193	0.112496	0.998953	0.998953		0.00328118	0.963964	0.984583	0.765162		-0.0176988	0.768074	0.961148	0.961148		-0.119912	0.141257	0.696222	0.686926		0.0745524	0.497965	0.973466	0.930096		0.177438	0.104567	0.226146	0.105596		0.344061	0.00672103	0.0251709
Pipecolate	HMDB0000070	-0.0556871	0.596349	0.799159	0.560528		-0.113022	0.160681	0.4952	0.235846		0.190267	0.120994	0.773689	0.773689		0.107759	0.420699	0.998953	0.998953		0.249304	0.11783	0.751414	0.583956		0.0590369	0.600818	0.925454	0.925454		0.141545	0.278375	0.838654	0.827458		0.0396881	0.785041	0.973466	0.930096		0.101549	0.263834	0.44324	0.206965		0.0624101	0.571985	0.707114
Deoxyinosine	HMDB0000071	0.0557902	0.731683	0.886319	0.621661		0.105717	0.275707	0.600214	0.28586		0.0481418	0.764628	0.999175	0.999175		-0.112411	0.406163	0.998953	0.998953		-0.0044511	0.974981	0.990539	0.76979		-0.0525929	0.706484	0.95701	0.95701		0.10796	0.305636	0.846035	0.834739		-0.136393	0.23677	0.973466	0.930096		-0.523643	0.00126001	0.00802503	0.00374719		-0.178788	0.130531	0.255707
Dopamine	HMDB0000073	-0.0365923	0.918287	0.969021	0.679668		0.20011	0.784368	0.878677	0.418482		0.170458	0.678032	0.999175	0.999175		-0.360092	0.15623	0.998953	0.998953		0.145374	0.589746	0.944072	0.733678		-0.0250838	0.951492	0.987657	0.987657		0.505466	0.0949677	0.594716	0.586776		0.366132	0.193979	0.973466	0.930096		0.512902	0.0427432	0.120214	0.0561324		0.162063	0.319054	0.477956
Dehydroepiandrosterone	HMDB0000077	-0.00709223	0.959146	0.988706	0.693475		0.0576549	0.511157	0.728589	0.347		-0.0345459	0.718987	0.999175	0.999175		-0.0514908	0.619271	0.998953	0.998953		-0.131496	0.206142	0.801256	0.62269		-0.0969498	0.362011	0.842294	0.842294		-0.080005	0.478685	0.926424	0.914055		-0.0564404	0.593668	0.973466	0.930096		-0.884677	7.35e-06	0.00018718	8.74e-05		-0.673148	0.000172496	0.00149758
Glycerophosphocholine	HMDB0000086	0.572056	0.0786719	0.273077	0.191535		0.0245967	0.631276	0.792543	0.37746		0.171287	0.0689364	0.773689	0.773689		-0.0756334	0.463077	0.998953	0.998953		0.0168292	0.87408	0.965025	0.749962		-0.154457	0.0665398	0.770018	0.770018		0.0924626	0.328424	0.869421	0.857814		-0.0759305	0.265033	0.973466	0.930096		-1.25785	2.96e-07	2.26e-05	1.06e-05		-1.09628	1.05e-06	5.73e-05
Aminobutanoic acid (ABA)	HMDB0000092	-0.330353	0.0107646	0.100295	0.0703463		0.08748	0.0743378	0.394403	0.18784		0.143767	0.0137466	0.52512	0.52512		-0.07116	0.210943	0.998953	0.998953		0.00462082	0.927754	0.976314	0.758735		-0.139146	0.0425346	0.770018	0.770018		0.0757808	0.274739	0.838654	0.827458		0.107185	0.324626	0.973466	0.930096		0.0123543	0.89088	0.9401	0.438968		0.0457344	0.593012	0.720298
(Iso)Citrate	HMDB0000094	-0.165545	0.421633	0.660097	0.46299		0.0565497	0.667109	0.816629	0.388931		0.145969	0.601704	0.999175	0.999175		-0.0331648	0.880767	0.998953	0.998953		0.125863	0.623911	0.944072	0.733678		-0.0201064	0.931383	0.987657	0.987657		0.159028	0.338978	0.869421	0.857814		0.244796	0.0598339	0.628229	0.60024		0.341566	0.0473088	0.126377	0.0590103		0.594468	0.00682226	0.02527
CMP	HMDB0000095	-0.133442	0.27486	0.534852	0.375144		0.00200671	0.974717	0.981446	0.467427		-0.0869661	0.171817	0.841464	0.841464		-0.0832961	0.252589	0.998953	0.998953		-0.184694	0.0321613	0.442919	0.344212		-0.0977284	0.200034	0.779726	0.779726		-0.101398	0.235449	0.81765	0.806734		0.139726	0.152035	0.881604	0.842327		0.0791533	0.291239	0.46745	0.21827		0.0612118	0.561165	0.70412
Pentose	HMDB0000098	0.27808	0.0613271	0.244031	0.171162		0.0596528	0.539459	0.746643	0.355599		0.148042	0.156965	0.799477	0.799477		0.0503507	0.710741	0.998953	0.998953		0.0545661	0.608887	0.944072	0.733678		-0.0934762	0.322305	0.842294	0.842294		0.00421545	0.973858	0.999529	0.986185		0.159507	0.234448	0.973466	0.930096		-0.813329	0.000191657	0.00192666	0.000899628		-0.719828	0.000252807	0.00201192
Glycerylphosphorylethanolamine	HMDB0000114	0.208149	0.201431	0.441996	0.310014		0.151689	0.0199587	0.268711	0.127977		0.0401845	0.572878	0.999175	0.999175		-0.0735294	0.466594	0.998953	0.998953		-0.292207	0.0439257	0.493518	0.383534		-0.332392	0.0103899	0.770018	0.770018		-0.218678	0.127916	0.665314	0.656432		-0.137954	0.35577	0.973466	0.930096		-0.22493	0.170457	0.332218	0.155125		-0.428283	0.0211127	0.0625612
Glycolate	HMDB0000115	-0.494669	0.0685157	0.252622	0.177188		0.0266373	0.888909	0.931435	0.443609		-0.20644	0.243073	0.965027	0.965027		-0.0217323	0.889893	0.998953	0.998953		-0.115932	0.573281	0.944072	0.733678		0.090508	0.679745	0.947673	0.947673		-0.0942	0.642813	0.969872	0.956924		0.136073	0.177923	0.957273	0.914625		-0.3234	0.0116477	0.0454024	0.0212001		-0.357634	0.015838	0.0500008
Homovanillic acid	HMDB0000118	1.5149	0.0260686	0.14863	0.104249		0.0845472	0.475219	0.710789	0.338523		0.135854	0.304323	0.965027	0.965027		-0.0868361	0.525977	0.998953	0.998953		0.101976	0.473618	0.944072	0.733678		-0.0338777	0.756428	0.961148	0.961148		0.188812	0.119626	0.665314	0.656432		0.318295	0.0794441	0.645695	0.616928		0.207368	0.150537	0.302659	0.141323		0.128245	0.276894	0.440723
Glyoxylic acid	HMDB0000119	0.216807	0.166677	0.405358	0.284317		-0.10867	0.479461	0.710789	0.338523		0.27196	0.124559	0.773689	0.773689		0.226867	0.156817	0.998953	0.998953		0.134279	0.445233	0.944072	0.733678		-0.137681	0.45555	0.888913	0.888913		-0.0925888	0.590324	0.963691	0.950825		-0.174693	0.331087	0.973466	0.930096		-0.112941	0.527724	0.667182	0.311532		-0.0260997	0.889183	0.923011
Hexose	HMDB0000122	0.112217	0.563613	0.777257	0.545166		0.25663	0.0103321	0.232167	0.110573		0.0852493	0.41766	0.981782	0.981782		-0.0769786	0.549086	0.998953	0.998953		-0.22538	0.234496	0.835086	0.648981		-0.31063	0.0581395	0.770018	0.770018		-0.148402	0.399067	0.896727	0.884755		0.0302288	0.88016	0.990889	0.946743		0.103772	0.478306	0.63442	0.296234		0.245104	0.0856978	0.188141
Glycine	HMDB0000123	0.178482	0.189739	0.43864	0.30766		0.128525	0.135499	0.47055	0.224106		0.0365507	0.730771	0.999175	0.999175		0.229847	0.0663241	0.998953	0.998953		0.0817895	0.335401	0.902729	0.701549		0.0452388	0.593867	0.925454	0.925454		-0.148058	0.146772	0.702526	0.693147		0.243703	0.0358	0.463862	0.443196		0.399894	0.00102342	0.00674048	0.00314738		0.836635	1.29e-05	0.00024639
Hexose P/L-Cystine	HMDB0000124	0.531985	0.0646346	0.247441	0.173554		0.188348	0.0338422	0.316253	0.15062		0.259778	0.100351	0.773689	0.773689		-0.248863	0.130013	0.998953	0.998953		-0.0597723	0.677596	0.944867	0.734297		-0.31955	0.0142885	0.770018	0.770018		0.189091	0.0851125	0.594716	0.586776		0.0623302	0.482679	0.973466	0.930096		-0.173367	0.00584354	0.0274983	0.01284		-0.288945	0.0117878	0.0388186
Glutathione	HMDB0000125	-0.134026	0.287115	0.542961	0.380831		0.059976	0.0255845	0.288067	0.137196		0.00249821	0.956369	0.999175	0.999175		0.0320337	0.599527	0.998953	0.998953		-0.066191	0.373813	0.903777	0.702363		-0.0686892	0.286836	0.842294	0.842294		-0.0982247	0.20585	0.793646	0.78305		0.0324032	0.743759	0.973466	0.930096		0.0790472	0.416286	0.588967	0.275011		0.0296058	0.812089	0.873854
Glycerol 3-phosphate	HMDB0000126	-0.0396628	0.869125	0.952101	0.6678		-0.163525	0.024384	0.288067	0.137196		0.138202	0.0502024	0.773689	0.773689		-0.0375593	0.62565	0.998953	0.998953		-0.0936475	0.185617	0.801256	0.62269		-0.23185	0.00801499	0.765431	0.765431		-0.0560882	0.514225	0.926424	0.914055		-0.165315	0.130372	0.830036	0.793057		-0.213764	0.045632	0.124643	0.0582007		-0.149102	0.29886	0.462055
Hexuronate	HMDB0000127	0.296901	0.00399855	0.0613852	0.0430553		0.110748	0.362557	0.65408	0.311514		0.147295	0.482174	0.999175	0.999175		0.0622139	0.754009	0.998953	0.998953		0.108439	0.53743	0.944072	0.733678		-0.0388565	0.801134	0.977742	0.977742		0.046225	0.740634	0.973807	0.960806		-0.0815397	0.597914	0.973466	0.930096		-0.0119714	0.927711	0.962125	0.449252		0.201088	0.143357	0.272449
Guanine	HMDB0000132	-0.110965	0.210306	0.453881	0.31835		0.0433557	0.640606	0.792543	0.37746		0.156373	0.135351	0.773689	0.773689		0.0198714	0.764527	0.998953	0.998953		0.120628	0.154172	0.767245	0.596259		-0.0357451	0.721387	0.958329	0.958329		0.100757	0.180201	0.785843	0.775351		-0.00582114	0.944441	0.990889	0.946743		-0.0882001	0.267922	0.443924	0.207285		0.0131131	0.885485	0.923011
Guanosine	HMDB0000133	0.0143764	0.8999	0.960229	0.673501		-0.0642063	0.394169	0.666747	0.317547		0.0534914	0.681974	0.999175	0.999175		-0.0613566	0.662068	0.998953	0.998953		0.0469917	0.679706	0.944867	0.734297		-0.00649973	0.955086	0.987657	0.987657		0.108348	0.394599	0.893303	0.881376		0.0698825	0.631635	0.973466	0.930096		-0.0215193	0.894347	0.941159	0.439462		0.0068117	0.963583	0.977206
Fumarate	HMDB0000134	-0.309815	0.0133533	0.11126	0.0780376		0.107264	0.0246231	0.288067	0.137196		-0.0186975	0.759755	0.999175	0.999175		0.0553302	0.598601	0.998953	0.998953		-0.055297	0.576437	0.944072	0.733678		-0.0365996	0.695482	0.950765	0.950765		-0.110627	0.38918	0.892924	0.881003		0.0982402	0.472843	0.973466	0.930096		0.0947852	0.441775	0.600562	0.280425		0.361144	0.0081612	0.0291362
D-Glyceric acid	HMDB0000139	0.150062	0.142253	0.372197	0.261057		0.0114738	0.913145	0.947884	0.451443		-0.0337209	0.883277	0.999175	0.999175		-0.222354	0.264907	0.998953	0.998953		-0.195093	0.324224	0.900543	0.699851		-0.161372	0.374564	0.845339	0.845339		0.0272613	0.786979	0.973807	0.960806		-0.280699	0.335995	0.973466	0.930096		-0.24085	0.429225	0.596831	0.278683		-0.170062	0.595849	0.720298
Glutamate	HMDB0000148	-0.542625	0.00262897	0.0503151	0.0352908		0.0719473	0.137349	0.47268	0.22512		0.105664	0.0247258	0.634707	0.634707		-0.0550291	0.309693	0.998953	0.998953		-0.0123547	0.848565	0.961791	0.747449		-0.118019	0.0911872	0.770018	0.770018		0.0426744	0.571489	0.949169	0.936496		0.0493299	0.639587	0.973466	0.930096		0.00898828	0.925615	0.962125	0.449252		-0.044007	0.65059	0.755067
Gentisic acid	HMDB0000152	0.0225446	0.328586	0.560356	0.393032		0.122334	0.0887571	0.42918	0.204403		-0.016867	0.757121	0.999175	0.999175		-0.0691536	0.202121	0.998953	0.998953		-0.102132	0.0842777	0.751414	0.583956		-0.0852648	0.191757	0.770018	0.770018		-0.0329782	0.5878	0.963689	0.950822		-0.0322116	0.72357	0.973466	0.930096		-0.134818	0.301587	0.480025	0.224142		0.088217	0.454427	0.617763
Estriol	HMDB0000153	0.0160665	0.886727	0.960229	0.673501		0.0779045	0.501663	0.726477	0.345995		-0.0651715	0.430655	0.981782	0.981782		-0.114772	0.175403	0.998953	0.998953		-0.151508	0.0393482	0.459828	0.357352		-0.0863368	0.30059	0.842294	0.842294		-0.0367364	0.648634	0.969872	0.956924		-0.0473539	0.611645	0.973466	0.930096		-0.776706	0.000133429	0.00149911	0.000699992		-0.628253	0.00046416	0.00295515
Malate	HMDB0000156	0.597407	0.00499141	0.0643584	0.0451408		0.0497011	0.557579	0.760697	0.362292		0.141154	0.360097	0.965027	0.965027		0.268516	0.0833938	0.998953	0.998953		0.0485926	0.696851	0.944867	0.734297		-0.0925616	0.45362	0.888913	0.888913		-0.219924	0.0785562	0.594716	0.586776		-0.0272999	0.884313	0.990889	0.946743		-0.0405257	0.839903	0.901245	0.420825		0.34427	0.112697	0.228992
Hypoxanthine	HMDB0000157	0.266894	0.101146	0.306648	0.215082		-0.1803	0.0135871	0.243245	0.115849		0.0501633	0.660337	0.999175	0.999175		0.0821846	0.640149	0.998953	0.998953		0.132716	0.29329	0.873797	0.679065		0.0825528	0.407132	0.858066	0.858066		0.0505315	0.753336	0.973807	0.960806		0.0235794	0.854746	0.981839	0.938097		0.0485763	0.608158	0.73986	0.345468		0.454751	0.004134	0.0171651
Tyrosine	HMDB0000158	0.247143	0.591699	0.798689	0.560197		-0.0602177	0.719801	0.846043	0.40294		-0.0169864	0.914081	0.999175	0.999175		-0.268906	0.138766	0.998953	0.998953		0.177905	0.353322	0.903777	0.702363		0.194891	0.165147	0.770018	0.770018		0.44681	0.0101762	0.242956	0.239712		0.279664	0.317233	0.973466	0.930096		0.237292	0.284235	0.458134	0.21392		-0.0946298	0.552143	0.698405
Phenylalanine	HMDB0000159	0.59632	0.198624	0.441996	0.310014		-0.214898	0.298259	0.609278	0.290177		-0.194743	0.30999	0.965027	0.965027		-0.114674	0.578338	0.998953	0.998953		0.153393	0.539025	0.944072	0.733678		0.348137	0.102603	0.770018	0.770018		0.268068	0.225999	0.814448	0.803574		-0.162684	0.481804	0.973466	0.930096		0.150009	0.597795	0.731916	0.341759		-0.233429	0.368745	0.530161
Proline	HMDB0000162	1.53982	0.00723067	0.0837005	0.0587072		-0.0116228	0.848681	0.923635	0.439894		-0.00213415	0.987538	0.999175	0.999175		-0.0518846	0.78621	0.998953	0.998953		0.0777188	0.631002	0.944072	0.733678		0.079853	0.438804	0.886896	0.886896		0.129603	0.436615	0.904723	0.892644		0.062194	0.411113	0.973466	0.930096		0.261859	0.0254401	0.080315	0.0375021		0.222496	0.0281694	0.0807472
Threonine	HMDB0000167	0.628258	4.28e-05	0.0111926	0.00785045		0.0753217	0.283064	0.600214	0.28586		0.314859	0.00186494	0.142481	0.142481		0.131892	0.286081	0.998953	0.998953		0.505013	0.00111233	0.0708183	0.0550359		0.190154	0.0468947	0.770018	0.770018		0.373121	0.00848764	0.235996	0.232845		0.129399	0.49577	0.973466	0.930096		0.240823	0.0609205	0.156185	0.0729288		0.340784	0.00432648	0.0177711
(Iso)Leucine	HMDB0000172	0.986275	0.0236182	0.145518	0.102066		0.0342858	0.722527	0.846642	0.403225		0.205953	0.299197	0.965027	0.965027		0.0897282	0.754026	0.998953	0.998953		0.293256	0.159547	0.767245	0.596259		0.0873029	0.451667	0.888913	0.888913		0.203527	0.362046	0.885121	0.873304		0.0417331	0.796101	0.974714	0.931289		0.0927311	0.529204	0.667182	0.311532		0.295275	0.0410982	0.107531
Deoxyhexose	HMDB0000174	-0.145204	0.375456	0.609168	0.427269		0.178381	0.306912	0.62032	0.295436		0.0469427	0.963726	0.999175	0.999175		-0.306734	0.778861	0.998953	0.998953		-0.312215	0.766555	0.954432	0.74173		-0.359158	0.650224	0.931243	0.931243		-0.00548116	0.994296	0.999529	0.986185		0.0435921	0.545759	0.973466	0.930096		-0.661299	2.51e-06	8.72e-05	4.07e-05		-0.249692	0.0098005	0.0337278
IMP	HMDB0000175	-0.38875	0.020099	0.142353	0.0998457		-0.02154	0.811226	0.898227	0.427793		0.153029	0.112106	0.773689	0.773689		-0.122262	0.215189	0.998953	0.998953		0.084171	0.444823	0.944072	0.733678		-0.0688581	0.517885	0.922135	0.922135		0.206433	0.0888163	0.594716	0.586776		0.0371929	0.812225	0.978328	0.934742		0.0361213	0.807594	0.883957	0.412753		0.257714	0.122497	0.244993
Histidine	HMDB0000177	0.462274	0.260185	0.517659	0.363084		-0.130557	0.318941	0.623344	0.296876		-0.108723	0.375817	0.965027	0.965027		-0.222395	0.128717	0.998953	0.998953		0.190411	0.341406	0.902729	0.701549		0.299135	0.106552	0.770018	0.770018		0.412806	0.0475987	0.478492	0.472104		0.245064	0.260378	0.973466	0.930096		0.151691	0.436917	0.596875	0.278703		-0.0535194	0.727854	0.810613
Dihydroxy-Phe	HMDB0000181	-0.0628878	0.436474	0.675033	0.473466		0.0958927	0.105527	0.468447	0.223104		0.0324739	0.763481	0.999175	0.999175		-0.0303546	0.792718	0.998953	0.998953		0.0427698	0.602255	0.944072	0.733678		0.010296	0.885597	0.987657	0.987657		0.0731244	0.374132	0.885121	0.873304		-0.0200632	0.867949	0.990889	0.946743		0.0420447	0.694936	0.794807	0.371125		0.0953265	0.299973	0.462055
Lysine	HMDB0000182	0.696023	0.00434473	0.0638342	0.0447731		-0.0288266	0.616685	0.79086	0.376658		-0.141136	0.315672	0.965027	0.965027		0.0365827	0.813776	0.998953	0.998953		0.00746927	0.959098	0.982779	0.76376		0.148605	0.0695094	0.770018	0.770018		-0.0291134	0.793945	0.973807	0.960806		0.00997344	0.921226	0.990889	0.946743		0.269688	0.0040461	0.0206082	0.00962271		0.235024	0.00993868	0.033898
Serine	HMDB0000187	-0.480267	0.0647752	0.247441	0.173554		0.14917	0.0195839	0.268711	0.127977		0.103849	0.16665	0.826758	0.826758		0.313494	0.0191554	0.998953	0.998953		0.0389228	0.657857	0.944867	0.734297		-0.0649257	0.342074	0.842294	0.842294		-0.274571	0.030514	0.422426	0.416786		0.373303	0.00196951	0.0626962	0.059903		0.52052	0.000850857	0.00580406	0.00271013		0.969095	4.99e-05	0.000614897
ITP	HMDB0000189	-0.154053	0.0517761	0.216261	0.151684		0.187879	0.00384803	0.197971	0.0942862		0.0208982	0.808256	0.999175	0.999175		-0.050182	0.480615	0.998953	0.998953		-0.0656123	0.501009	0.944072	0.733678		-0.0865104	0.372991	0.845339	0.845339		-0.0154302	0.848809	0.984931	0.971782		0.0761835	0.270966	0.973466	0.930096		0.0146826	0.821497	0.891511	0.41628		0.0149758	0.863955	0.910549
Lactate/Catechol	HMDB0000190	0.0122539	0.854926	0.949365	0.665882		-0.0104496	0.851743	0.924335	0.440227		-0.0914497	0.344571	0.965027	0.965027		-0.0586264	0.520518	0.998953	0.998953		-0.0989603	0.26403	0.854532	0.664093		-0.00751055	0.907883	0.987657	0.987657		-0.0403339	0.499725	0.926424	0.914055		0.0310171	0.558046	0.973466	0.930096		-0.282736	0.00327816	0.0175683	0.00820328		-0.227088	0.0104283	0.0349439
Aspartate	HMDB0000191	-0.880555	0.000235437	0.0179874	0.0126163		0.0748947	0.52781	0.741262	0.353036		0.115583	0.258865	0.965027	0.965027		-0.0324113	0.728992	0.998953	0.998953		-0.0537955	0.620969	0.944072	0.733678		-0.169379	0.0771986	0.770018	0.770018		-0.0213843	0.789214	0.973807	0.960806		0.0448291	0.637817	0.973466	0.930096		-0.0961076	0.322163	0.494242	0.23078		-0.555465	0.00228936	0.0105366
Anserine	HMDB0000194	0.835512	0.000113567	0.0144609	0.0101428		-0.0504629	0.571967	0.76433	0.364023		0.121438	0.372986	0.965027	0.965027		0.0849429	0.550289	0.998953	0.998953		0.193466	0.159694	0.767245	0.596259		0.0720272	0.587079	0.925454	0.925454		0.108523	0.439811	0.904723	0.892644		0.435336	0.00185386	0.0626962	0.059903		0.353864	0.0140459	0.0526032	0.0245624		1.00369	0.000213846	0.00181532
Inosine	HMDB0000195	0.15958	0.340081	0.574827	0.403181		-0.0282159	0.777707	0.878677	0.418482		0.0254494	0.848276	0.999175	0.999175		-0.0573144	0.758907	0.998953	0.998953		0.147067	0.400313	0.917593	0.713101		0.121618	0.38649	0.850648	0.850648		0.204382	0.285506	0.838654	0.827458		0.0514088	0.782766	0.973466	0.930096		-0.0521615	0.733049	0.826032	0.385705		0.139786	0.373463	0.534318
L-Acetylcarnitine	HMDB0000201	0.993658	0.135069	0.361199	0.253344		-0.0961793	0.335527	0.637667	0.303698		0.161659	0.278546	0.965027	0.965027		0.171949	0.383652	0.998953	0.998953		0.22118	0.0928618	0.751414	0.583956		0.0595202	0.606716	0.927062	0.927062		0.0492304	0.766687	0.973807	0.960806		0.0173519	0.926724	0.990889	0.946743		-0.191308	0.082792	0.194028	0.0905988		-0.0546328	0.657795	0.756861
Succinate	HMDB0000202	-0.00102476	0.992651	0.996212	0.698739		-0.0143623	0.83609	0.917777	0.437104		0.0459031	0.539764	0.999175	0.999175		0.236092	0.0921804	0.998953	0.998953		-0.00420173	0.950083	0.982779	0.76376		-0.0501049	0.466496	0.888913	0.888913		-0.240294	0.0812755	0.594716	0.586776		0.0517427	0.479481	0.973466	0.930096		-0.0136472	0.847945	0.90702	0.423521		0.256464	0.0191074	0.0588632
Oxoglutarate	HMDB0000208	-0.276845	0.0873152	0.290038	0.203432		0.132526	0.185687	0.517473	0.246454		0.013701	0.916853	0.999175	0.999175		-0.0732989	0.369984	0.998953	0.998953		-0.0128345	0.868423	0.961791	0.747449		-0.0265355	0.84705	0.987657	0.987657		0.0604644	0.50619	0.926424	0.914055		0.07967	0.554617	0.973466	0.930096		0.160603	0.204181	0.373242	0.17428		0.327554	0.0611019	0.147727
Phenyl acetate	HMDB0000209	-0.0431932	0.61626	0.811763	0.569368		-0.0738751	0.333431	0.637667	0.303698		-0.115951	0.441431	0.981782	0.981782		-0.168231	0.310754	0.998953	0.998953		-0.0485635	0.745249	0.95183	0.739707		0.0673874	0.525955	0.922135	0.922135		0.119667	0.338184	0.869421	0.857814		-0.0722173	0.396434	0.973466	0.930096		-0.0731002	0.372054	0.552013	0.257756		0.05109	0.61543	0.727846
Pantothenic acid	HMDB0000210	-0.0438328	0.74706	0.894599	0.627468		0.110941	0.388324	0.666747	0.317547		0.109879	0.28392	0.965027	0.965027		-0.0810297	0.54883	0.998953	0.998953		0.251018	0.140117	0.765496	0.594899		0.14114	0.389695	0.850648	0.850648		0.332048	0.0988283	0.60728	0.599173		0.688471	0.00163092	0.0623012	0.0595256		0.351514	0.0106257	0.0427266	0.0199507		1.19005	6.11e-07	3.89e-05
N-Acetylgalactosamine	HMDB0000212	0.25536	0.00505433	0.0643584	0.0451408		-0.0547763	0.634938	0.792543	0.37746		-0.0239132	0.828093	0.999175	0.999175		0.0178191	0.836305	0.998953	0.998953		-0.12078	0.2514	0.835086	0.648981		-0.0968671	0.36339	0.842294	0.842294		-0.138599	0.092961	0.594716	0.586776		-0.367031	0.305433	0.973466	0.930096		-0.513392	0.220455	0.39216	0.183114		-0.483377	0.242078	0.40206
Ornithine	HMDB0000214	0.287229	0.401091	0.633128	0.444074		0.178529	0.177835	0.517473	0.246454		0.191258	0.489929	0.999175	0.999175		-0.273434	0.459678	0.998953	0.998953		0.143881	0.645033	0.944072	0.733678		-0.0473762	0.735455	0.961148	0.961148		0.417315	0.0944105	0.594716	0.586776		0.322885	0.0893386	0.702079	0.6708		0.208022	0.0667474	0.164837	0.0769684		0.42107	0.00013467	0.00131908
Pyridoxine	HMDB0000216	-0.199093	0.0668198	0.250247	0.175522		-0.0303664	0.683388	0.826121	0.393451		0.0681645	0.518356	0.999175	0.999175		-0.0944566	0.271207	0.998953	0.998953		-0.0402668	0.647799	0.944501	0.734012		-0.108431	0.260569	0.835717	0.835717		0.0541899	0.416577	0.904723	0.892644		-0.0260752	0.731593	0.973466	0.930096		0.0871991	0.199306	0.367802	0.17174		0.195057	0.0376365	0.10054
Ethanolamine phosphate	HMDB0000224	0.0454045	0.576293	0.789047	0.553435		-0.00968489	0.86451	0.925905	0.440975		0.0387159	0.622882	0.999175	0.999175		0.0466999	0.593432	0.998953	0.998953		-0.0421976	0.640541	0.944072	0.733678		-0.0809135	0.272481	0.842294	0.842294		-0.0888976	0.287068	0.838654	0.827458		0.0374527	0.757867	0.973466	0.930096		0.0462232	0.520043	0.667182	0.311532		-0.0159656	0.90312	0.93241
Oxoadipate	HMDB0000225	-0.0154405	0.867573	0.952101	0.6678		0.117451	0.168243	0.502101	0.239132		0.0663146	0.353449	0.965027	0.965027		-0.00211907	0.968338	0.998953	0.998953		-0.138571	0.03147	0.442919	0.344212		-0.204885	0.038743	0.770018	0.770018		-0.136452	0.0934075	0.594716	0.586776		0.0484862	0.759831	0.973466	0.930096		0.0993027	0.447498	0.604044	0.282051		0.215779	0.16622	0.303809
Mevalonate	HMDB0000227	-0.0151579	0.956584	0.988706	0.693475		-0.076598	0.555175	0.760132	0.362023		0.220605	0.0039224	0.234887	0.234887		-0.151616	0.0524151	0.998953	0.998953		0.236947	0.0140913	0.358859	0.278885		0.0163421	0.816836	0.987657	0.987657		0.388563	0.000610981	0.116697	0.115139		-0.0504367	0.73277	0.973466	0.930096		0.0144315	0.934221	0.962173	0.449274		0.00475987	0.97627	0.981408
C3:0 (Propionic acid)	HMDB0000237	-0.0454555	0.57373	0.788362	0.552955		0.0325416	0.666721	0.816629	0.388931		0.0872972	0.39252	0.965027	0.965027		0.121546	0.401109	0.998953	0.998953		-0.0732769	0.491061	0.944072	0.733678		-0.160574	0.15667	0.770018	0.770018		-0.194822	0.209838	0.793646	0.78305		0.108518	0.330815	0.973466	0.930096		0.104031	0.26805	0.443924	0.207285		0.406403	0.00543153	0.020958
Protoporphyrin IX	HMDB0000241	-0.039376	0.670352	0.846	0.593381		0.0902513	0.370496	0.658277	0.313513		0.0931832	0.367227	0.965027	0.965027		0.101838	0.620576	0.998953	0.998953		0.0291227	0.813583	0.960507	0.746451		-0.0640605	0.615927	0.928585	0.928585		-0.0727153	0.738007	0.973807	0.960806		0.0345461	0.696094	0.973466	0.930096		-0.28726	0.0244923	0.0786223	0.0367117		-0.109411	0.296655	0.46066
Pyruvate	HMDB0000243	-0.261047	0.0103691	0.0990245	0.0694554		0.141943	0.0211029	0.268711	0.127977		0.0097991	0.92644	0.999175	0.999175		0.0432603	0.677577	0.998953	0.998953		-0.0126565	0.914364	0.976314	0.758735		-0.0224556	0.853932	0.987657	0.987657		-0.0559168	0.641196	0.969872	0.956924		0.141752	0.326133	0.973466	0.930096		0.209757	0.0911438	0.207436	0.0968595		0.473412	0.00161954	0.00783117
Taurine	HMDB0000251	0.12941	0.0793496	0.273077	0.191535		0.111728	0.133701	0.47055	0.224106		-0.0684546	0.39511	0.965027	0.965027		0.082544	0.269037	0.998953	0.998953		-0.219175	0.0365497	0.459828	0.357352		-0.15072	0.168901	0.770018	0.770018		-0.301719	0.00937296	0.238698	0.235511		0.039136	0.759697	0.973466	0.930096		0.208847	0.139649	0.283718	0.132478		0.0839941	0.569378	0.706305
Phosphoenolpyruvate	HMDB0000263	-0.0948912	0.25836	0.516719	0.362425		-0.0892218	0.348582	0.649172	0.309177		-0.0325272	0.710238	0.999175	0.999175		-0.151937	0.172374	0.998953	0.998953		-0.141432	0.112905	0.751414	0.583956		-0.108905	0.260538	0.835717	0.835717		0.0105049	0.926067	0.995616	0.982324		-0.114777	0.348486	0.973466	0.930096		0.0873534	0.4375	0.596875	0.278703		0.105555	0.359739	0.524504
Oxoproline	HMDB0000267	-0.445027	0.0220985	0.145518	0.102066		0.0202405	0.743515	0.858074	0.40867		0.163002	0.0176339	0.577348	0.577348		-0.0604352	0.334442	0.998953	0.998953		0.129237	0.085919	0.751414	0.583956		-0.0337648	0.641785	0.928585	0.928585		0.189673	0.0284701	0.422426	0.416786		0.0595735	0.519718	0.973466	0.930096		0.0451517	0.641865	0.754438	0.352275		-0.044495	0.615302	0.727846
Tetrahydrocorticosterone	HMDB0000268	0.122642	0.305725	0.548695	0.384852		0.00268664	0.967597	0.978851	0.466191		0.0189723	0.916502	0.999175	0.999175		0.0693821	0.758698	0.998953	0.998953		0.0727652	0.704242	0.945059	0.734446		0.0537929	0.769925	0.961148	0.961148		0.00338304	0.988018	0.999529	0.986185		-0.0342799	0.773963	0.973466	0.930096		-0.432512	0.0263309	0.0824461	0.0384971		-0.382904	0.0372219	0.100132
Phosphoserine	HMDB0000272	-0.772992	0.00226531	0.048075	0.0337196		0.0401063	0.506959	0.726477	0.345995		0.212078	0.10774	0.773689	0.773689		0.00758184	0.95618	0.998953	0.998953		-0.0669988	0.59567	0.944072	0.733678		-0.279076	0.0198816	0.770018	0.770018		-0.0745806	0.532347	0.926424	0.914055		0.0653572	0.644059	0.973466	0.930096		0.0287953	0.781748	0.860599	0.401846		0.0808545	0.601283	0.724145
Sphingosine 1-phosphate	HMDB0000277	-0.342456	0.0232841	0.145518	0.102066		-0.184461	0.167469	0.502101	0.239132		0.165018	0.256243	0.965027	0.965027		0.193266	0.176881	0.998953	0.998953		0.162367	0.173906	0.800385	0.622014		-0.00265041	0.980036	0.996096	0.996096		-0.0308988	0.761649	0.973807	0.960806		0.162426	0.0761222	0.633726	0.605492		-0.135863	0.0447406	0.124202	0.0579944		0.113934	0.427049	0.59106
Saccharopine	HMDB0000279	0.0686103	0.677686	0.846	0.593381		0.157953	0.126146	0.47055	0.224106		0.0667483	0.450136	0.981782	0.981782		1.05346	1.94e-05	0.0074108	0.0074108		0.561033	5.81e-05	0.0181593	0.0141124		0.494284	2.44e-05	0.0093208	0.0093208		-0.492425	0.00171647	0.131138	0.129387		0.59666	0.00411004	0.120772	0.115391		0.688903	0.00446418	0.0224384	0.0104773		1.72876	1.92e-05	0.000349257
UTP	HMDB0000285	-0.131685	0.347872	0.580293	0.407015		0.25577	0.00999913	0.232167	0.110573		0.08307	0.42477	0.981782	0.981782		-0.156004	0.154215	0.998953	0.998953		-0.00204595	0.982837	0.990817	0.770006		-0.085116	0.284161	0.842294	0.842294		0.153958	0.0576537	0.537164	0.529992		0.104525	0.127595	0.826124	0.789319		0.123142	0.172641	0.333075	0.155525		0.141236	0.136586	0.26219
UDP-hexose	HMDB0000286	-0.212247	0.251361	0.515346	0.361462		0.141496	0.0109445	0.232267	0.11062		-0.17299	0.231178	0.965027	0.965027		-0.135086	0.260994	0.998953	0.998953		-0.326313	0.019566	0.369733	0.287335		-0.153323	0.169735	0.770018	0.770018		-0.191227	0.0134639	0.285734	0.281919		0.120798	0.0210302	0.410493	0.392205		0.0376125	0.523829	0.667182	0.311532		-0.139581	0.125111	0.248918
UMP	HMDB0000288	-0.191644	0.0969862	0.300289	0.210622		-0.0518537	0.406208	0.666747	0.317547		-0.172646	0.0876603	0.773689	0.773689		0.00171855	0.986669	0.998953	0.998953		-0.28865	0.025354	0.403551	0.313617		-0.116005	0.142508	0.770018	0.770018		-0.290369	0.00864905	0.235996	0.232845		0.0606644	0.486229	0.973466	0.930096		0.045835	0.587813	0.724337	0.33822		-0.0337152	0.753709	0.824977
Urate	HMDB0000289	1.09453	0.0316376	0.172032	0.120662		0.348643	0.185663	0.517473	0.246454		-1.03189	0.390616	0.965027	0.965027		-0.700973	0.541264	0.998953	0.998953		-0.870531	0.449034	0.944072	0.733678		0.161362	0.538389	0.922135	0.922135		-0.169559	0.775724	0.973807	0.960806		0.0987526	0.619489	0.973466	0.930096		0.093167	0.613083	0.741132	0.346062		0.33132	0.134232	0.260287
UDP-acetyl-hexosamine	HMDB0000290	-0.159733	0.283251	0.541009	0.379461		0.0963311	0.0263936	0.288067	0.137196		-0.244738	0.0545918	0.773689	0.773689		-0.111555	0.274877	0.998953	0.998953		-0.342577	0.00618579	0.230862	0.179412		-0.0978394	0.247308	0.812545	0.812545		-0.231022	0.00168192	0.131138	0.129387		0.0260088	0.601287	0.973466	0.930096		-0.0347454	0.64157	0.754438	0.352275		-0.221488	0.0211102	0.0625612
Vanillylmandelic acid	HMDB0000291	-0.116557	0.112935	0.326827	0.229235		0.0541978	0.456914	0.701359	0.334032		-0.385869	0.461682	0.993836	0.993836		-0.753576	0.174997	0.998953	0.998953		-0.170541	0.753679	0.95183	0.739707		0.215328	0.640655	0.928585	0.928585		0.583035	0.212444	0.795622	0.785		-0.0578889	0.451301	0.973466	0.930096		-0.0747606	0.379019	0.55348	0.25844		-0.014641	0.859831	0.909849
Xanthine	HMDB0000292	0.693834	0.0201232	0.142353	0.0998457		-0.256782	0.00766682	0.225286	0.107296		0.0525334	0.797181	0.999175	0.999175		0.0424109	0.858788	0.998953	0.998953		0.122708	0.445212	0.944072	0.733678		0.0701751	0.696751	0.950765	0.950765		0.0802976	0.709057	0.973807	0.960806		0.0843091	0.629352	0.973466	0.930096		0.164928	0.31208	0.488584	0.228138		0.422893	0.00903125	0.0315482
UDP	HMDB0000295	-0.313421	0.0921538	0.295821	0.207488		0.291639	0.00188927	0.180425	0.08593		-0.0515146	0.75866	0.999175	0.999175		-0.159225	0.339452	0.998953	0.998953		-0.259004	0.144175	0.765496	0.594899		-0.207489	0.113624	0.770018	0.770018		-0.0997786	0.370365	0.885121	0.873304		0.190734	0.0246648	0.410493	0.392205		0.108315	0.155646	0.308066	0.143847		-0.118296	0.135266	0.260969
Uridine	HMDB0000296	0.105437	0.32667	0.560114	0.392862		0.0688322	0.332304	0.637667	0.303698		-0.136832	0.154013	0.799477	0.799477		-0.0284952	0.820084	0.998953	0.998953		-0.278246	0.0179439	0.369733	0.287335		-0.141414	0.128757	0.770018	0.770018		-0.249751	0.076043	0.594716	0.586776		0.0857888	0.526876	0.973466	0.930096		0.150112	0.192086	0.357936	0.167134		0.246545	0.0891612	0.19352
Xanthosine	HMDB0000299	0.057839	0.779881	0.909204	0.637713		0.0969093	0.567758	0.763674	0.36371		0.480411	0.121721	0.773689	0.773689		0.181947	0.635276	0.998953	0.998953		0.234595	0.360444	0.903777	0.702363		-0.245816	0.459595	0.888913	0.888913		0.0526477	0.897417	0.994012	0.980741		-0.0234013	0.705532	0.973466	0.930096		-0.687824	2.13e-05	0.000325464	0.000151971		-0.424759	0.0026553	0.0117945
Uracil	HMDB0000300	0.0586927	0.614426	0.811763	0.569368		0.034949	0.613492	0.79086	0.376658		-0.157188	0.0889177	0.773689	0.773689		-0.00958071	0.934479	0.998953	0.998953		-0.286758	0.00664785	0.230862	0.179412		-0.12957	0.133961	0.770018	0.770018		-0.277177	0.0396513	0.478492	0.472104		-0.0342292	0.693508	0.973466	0.930096		0.074428	0.187766	0.356849	0.166626		0.296481	0.00120622	0.00639964
Vitamin A	HMDB0000305	-0.462316	0.0133978	0.11126	0.0780376		0.143919	0.0163263	0.25986	0.123762		-0.0248681	0.698869	0.999175	0.999175		-0.171828	0.0984758	0.998953	0.998953		-0.144838	0.16068	0.767245	0.596259		-0.11997	0.179603	0.770018	0.770018		0.0269906	0.815755	0.973807	0.960806		-0.0980771	0.236478	0.973466	0.930096		0.24292	0.00993666	0.0408151	0.0190581		0.226644	0.0702561	0.161055
16b-Hydroxyestrone	HMDB0000313	0.0149844	0.833842	0.93961	0.659039		-0.0308549	0.704614	0.841133	0.400601		-0.0312889	0.797938	0.999175	0.999175		-0.131463	0.363944	0.998953	0.998953		0.0762505	0.622635	0.944072	0.733678		0.107539	0.510642	0.922135	0.922135		0.207713	0.260555	0.838654	0.827458		-0.0399842	0.519506	0.973466	0.930096		-1.10003	4.69e-07	2.99e-05	1.39e-05		-1.09482	2.6e-07	3.45e-05
16a-Hydroxydehydroisoandrosterone	HMDB0000352	-0.292197	0.0131333	0.11126	0.0780376		-0.0424794	0.538774	0.746643	0.355599		0.100196	0.240936	0.965027	0.965027		0.0987207	0.262375	0.998953	0.998953		0.106144	0.111328	0.751414	0.583956		0.00594757	0.941074	0.987657	0.987657		0.00742315	0.928859	0.995616	0.982324		-0.127206	0.405003	0.973466	0.930096		-0.177223	0.204484	0.373242	0.17428		-0.191423	0.267576	0.43311
Octanoic acid	HMDB0000482	0.0150733	0.721782	0.880897	0.617858		0.0326356	0.619606	0.79086	0.376658		0.0390579	0.719047	0.999175	0.999175		0.0542439	0.762898	0.998953	0.998953		0.021477	0.847917	0.961791	0.747449		-0.0175809	0.880333	0.987657	0.987657		-0.0327669	0.858592	0.984931	0.971782		-0.0514354	0.631469	0.973466	0.930096		-0.515327	0.00244532	0.013942	0.00651003		-0.452841	0.00592694	0.0224167
Aminoadipate	HMDB0000510	-0.354621	0.310076	0.550926	0.386417		0.297943	0.12482	0.47055	0.224106		0.241799	0.128409	0.773689	0.773689		-0.0216376	0.906594	0.998953	0.998953		0.217561	0.249809	0.835086	0.648981		-0.0242381	0.852612	0.987657	0.987657		0.239198	0.162218	0.755697	0.745607		0.100129	0.723214	0.973466	0.930096		-0.206867	0.489631	0.644962	0.301157		-0.290762	0.274492	0.438728
Decanoic acid (FA10:0)	HMDB0000511	0.0374737	0.527783	0.741225	0.519892		0.0381548	0.564396	0.761835	0.362835		-0.14692	0.582545	0.999175	0.999175		-0.169634	0.546254	0.998953	0.998953		0.0346717	0.911496	0.976314	0.758735		0.181592	0.530322	0.922135	0.922135		0.204306	0.499288	0.926424	0.914055		0.0265163	0.814419	0.978328	0.934742		-0.360434	0.0213056	0.0701615	0.032761		-0.190744	0.219874	0.380054
Arginine	HMDB0000517	0.530845	0.0140956	0.112177	0.0786807		0.0481145	0.582654	0.771611	0.36749		0.49998	0.00463459	0.234887	0.234887		-0.175813	0.419221	0.998953	0.998953		0.394457	0.0554374	0.588252	0.457156		-0.105523	0.339304	0.842294	0.842294		0.57027	0.00612419	0.233944	0.230821		0.239924	0.0274002	0.410493	0.392205		0.189772	0.115361	0.243566	0.11373		0.436518	0.000649357	0.00400088
Chenodeoxycholic acid	HMDB0000518	-0.0218291	0.966045	0.988706	0.693475		-0.108326	0.767749	0.872857	0.41571		-0.501967	0.363106	0.965027	0.965027		0.0894736	0.853802	0.998953	0.998953		-0.110224	0.822746	0.960507	0.746451		0.391743	0.0965437	0.770018	0.770018		-0.199698	0.471733	0.926424	0.914055		-0.24121	0.300915	0.973466	0.930096		-0.538514	0.0461735	0.125094	0.0584111		-0.790444	0.0132801	0.0429915
Adenylsuccinic acid	HMDB0000536	0.021358	0.924254	0.969668	0.680122		0.126769	0.266851	0.600214	0.28586		-0.0406553	0.888699	0.999175	0.999175		0.0641493	0.789835	0.998953	0.998953		-0.0506539	0.832165	0.960507	0.746451		-0.00999863	0.962478	0.987657	0.987657		-0.114803	0.431025	0.904723	0.892644		0.0267224	0.880572	0.990889	0.946743		0.233614	0.258915	0.441626	0.206212		0.10989	0.655804	0.756849
ATP	HMDB0000538	-0.34798	0.249186	0.515346	0.361462		0.821372	3.09e-06	0.00118038	0.000562172		0.22243	0.510086	0.999175	0.999175		-0.1674	0.59861	0.998953	0.998953		0.128623	0.63506	0.944072	0.733678		-0.093807	0.729598	0.961056	0.961056		0.296023	0.217449	0.798902	0.788236		0.186772	0.180502	0.957664	0.914999		0.213793	0.107306	0.230286	0.107529		-0.304582	0.147497	0.27893
PC(16:0/16:0)	HMDB0000564	-0.299377	0.0687766	0.252622	0.177188		-0.094125	0.216999	0.545354	0.259732		-0.0380284	0.536782	0.999175	0.999175		-0.0423111	0.378693	0.998953	0.998953		-0.0328335	0.689091	0.944867	0.734297		0.00519499	0.952072	0.987657	0.987657		0.00947765	0.902234	0.994012	0.980741		-0.142514	0.553646	0.973466	0.930096		0.100925	0.633125	0.751246	0.350785		-0.139977	0.582606	0.711386
Pentose P	HMDB0000618	0.239965	0.170577	0.409815	0.287443		-0.325097	0.00640362	0.208026	0.099075		0.109954	0.144378	0.776793	0.776793		-0.0354153	0.706614	0.998953	0.998953		0.15565	0.0138336	0.358859	0.278885		0.0456964	0.566897	0.922135	0.922135		0.191066	0.075569	0.594716	0.586776		-0.0235093	0.884978	0.990889	0.946743		0.103214	0.314568	0.490469	0.229018		0.356556	0.0685445	0.160472
Cholate	HMDB0000619	0.0642659	0.890749	0.960229	0.673501		-0.00612631	0.976307	0.981446	0.467427		0.121713	0.606047	0.999175	0.999175		0.165999	0.297207	0.998953	0.998953		0.203856	0.115874	0.751414	0.583956		0.0821423	0.696896	0.950765	0.950765		0.0378567	0.774193	0.973807	0.960806		-0.075007	0.560963	0.973466	0.930096		-1.66577	1.99e-06	7.6e-05	3.55e-05		-1.7721	1.79e-06	7.6e-05
Hexonic acid	HMDB0000625	0.878035	0.000723163	0.0325835	0.022854		0.0225303	0.826591	0.911009	0.43388		0.158208	0.0269044	0.634707	0.634707		-0.0706961	0.458878	0.998953	0.998953		-0.0852342	0.551705	0.944072	0.733678		-0.243442	0.095387	0.770018	0.770018		-0.0145381	0.92831	0.995616	0.982324		-0.0596078	0.695973	0.973466	0.930096		-0.143575	0.379612	0.55348	0.25844		0.104524	0.612181	0.727846
Chondroitin	HMDB0000629	0.425924	0.000921494	0.0328361	0.0230311		0.0689312	0.397059	0.666747	0.317547		0.0218576	0.868626	0.999175	0.999175		-0.0334383	0.830167	0.998953	0.998953		-0.0577162	0.699993	0.944867	0.734297		-0.0795738	0.463704	0.888913	0.888913		-0.0242779	0.857667	0.984931	0.971782		0.123508	0.297367	0.973466	0.930096		-0.10017	0.394689	0.562908	0.262843		0.148165	0.150212	0.28128
Chenodeoxycholic acid glycine conjugate	HMDB0000637	0.223897	0.10658	0.313182	0.219665		0.201038	0.0705745	0.385135	0.183426		-0.227353	0.561921	0.999175	0.999175		-0.0706925	0.877179	0.998953	0.998953		-0.242241	0.554751	0.944072	0.733678		-0.0148882	0.911291	0.987657	0.987657		-0.171548	0.594942	0.964147	0.951275		0.140566	0.497569	0.973466	0.930096		-0.363384	0.0225984	0.073783	0.034452		-0.142483	0.47644	0.629758
Dodecanoic acid (FA12:0)	HMDB0000638	0.111852	0.152333	0.387941	0.272101		0.142595	0.112768	0.468447	0.223104		0.114806	0.400619	0.965027	0.965027		0.0133674	0.944042	0.998953	0.998953		0.0994835	0.588305	0.944072	0.733678		-0.0153229	0.931443	0.987657	0.987657		0.0861162	0.700784	0.973807	0.960806		0.251704	0.0279393	0.410493	0.392205		-0.88536	0.00084174	0.00580406	0.00271013		-0.0765581	0.652283	0.755067
Glutamine	HMDB0000641	-0.0819082	0.869852	0.952101	0.6678		-0.250243	0.274391	0.600214	0.28586		0.564506	0.000412124	0.0797459	0.0797459		-0.197723	0.192725	0.998953	0.998953		0.602033	0.00514194	0.218247	0.169609		0.0375271	0.761771	0.961148	0.961148		0.799755	0.000409601	0.116697	0.115139		-0.0710603	0.783667	0.973466	0.930096		0.0219205	0.94264	0.96798	0.451986		-0.170539	0.545834	0.69272
Cholesterol sulfate	HMDB0000653	-0.0304113	0.707097	0.871326	0.611145		-0.129636	0.0649389	0.385135	0.183426		0.000225291	0.997673	0.999175	0.999175		0.0766818	0.35018	0.998953	0.998953		0.180088	0.250679	0.835086	0.648981		0.179862	0.262529	0.835717	0.835717		0.103406	0.505643	0.926424	0.914055		0.589956	0.000326935	0.0249778	0.023865		-0.179366	0.0962813	0.213905	0.0998804		0.509489	0.000167258	0.00148587
C18:2	HMDB0000673	1.25288	0.00754163	0.0847325	0.059431		0.227514	0.421624	0.676724	0.322299		-0.510193	0.288171	0.965027	0.965027		-0.012559	0.978178	0.998953	0.998953		0.0954076	0.85899	0.961791	0.747449		0.6056	0.21161	0.790539	0.790539		0.107967	0.812747	0.973807	0.960806		-0.260523	0.0388576	0.463862	0.443196		-0.0621671	0.577285	0.713667	0.333238		-0.152402	0.215515	0.375921
PA(16:0/16:0)	HMDB0000674	-0.406802	0.0319745	0.172032	0.120662		-0.0085468	0.901273	0.93811	0.446788		-0.0529374	0.667915	0.999175	0.999175		-0.126415	0.328944	0.998953	0.998953		-0.243464	0.118023	0.751414	0.583956		-0.190527	0.12537	0.770018	0.770018		-0.117049	0.342024	0.869421	0.857814		-0.389636	0.240073	0.973466	0.930096		0.096079	0.760074	0.84159	0.39297		-0.0665801	0.838664	0.897394
4-Methyl-2-oxopentanoate	HMDB0000695	0.101317	0.186885	0.437976	0.307195		0.0496282	0.438117	0.689835	0.328543		-0.017227	0.895137	0.999175	0.999175		-0.0936875	0.476504	0.998953	0.998953		-0.0637649	0.614669	0.944072	0.733678		-0.0465379	0.417802	0.858066	0.858066		0.0299226	0.526378	0.926424	0.914055		-0.00889555	0.855342	0.981839	0.938097		-0.432305	1.76e-05	0.000302417	0.00014121		-0.409444	0.000164021	0.00148587
Methionine	HMDB0000696	0.181371	0.326002	0.560114	0.392862		0.125157	0.15976	0.4952	0.235846		0.0862307	0.278278	0.965027	0.965027		-0.0293035	0.678257	0.998953	0.998953		0.414991	0.0209042	0.369733	0.287335		0.328761	0.0502034	0.770018	0.770018		0.444295	0.0142266	0.28603	0.282211		0.808337	0.00145639	0.0618155	0.0590616		0.331479	0.0154754	0.0563009	0.026289		0.118933	0.347165	0.508111
4-Hydroxyphenylpyruvic acid	HMDB0000707	0.045304	0.67139	0.846	0.593381		0.167766	0.0363914	0.316253	0.15062		0.128946	0.112162	0.773689	0.773689		-0.0204871	0.820538	0.998953	0.998953		-0.135545	0.251297	0.835086	0.648981		-0.264491	0.0121573	0.770018	0.770018		-0.115058	0.280096	0.838654	0.827458		-0.0147703	0.922131	0.990889	0.946743		0.025053	0.829496	0.892727	0.416848		0.0577221	0.643381	0.749304
Hippurate	HMDB0000714	-0.0262701	0.846823	0.948641	0.665373		0.173805	0.188928	0.517473	0.246454		0.162787	0.561885	0.999175	0.999175		-0.0580882	0.838568	0.998953	0.998953		0.0474947	0.867608	0.961791	0.747449		-0.115292	0.677278	0.947673	0.947673		0.105583	0.709567	0.973807	0.960806		0.0115696	0.948456	0.990889	0.946743		-0.18869	0.283783	0.458134	0.21392		-0.0422873	0.828556	0.889068
5-Aminolevulinic acid	HMDB0000725	-0.68721	0.000727629	0.0325835	0.022854		0.0995956	0.210128	0.532683	0.253698		0.0432805	0.393841	0.965027	0.965027		0.105079	0.218832	0.998953	0.998953		0.0331223	0.670797	0.944867	0.734297		-0.0101583	0.90053	0.987657	0.987657		-0.0719566	0.489857	0.926424	0.914055		0.090082	0.423105	0.973466	0.930096		0.0701327	0.52754	0.667182	0.311532		0.160191	0.220897	0.380102
Orotidine	HMDB0000788	-0.399882	0.0112381	0.102213	0.0716922		0.16876	0.123338	0.47055	0.224106		0.00784192	0.918614	0.999175	0.999175		-0.0922762	0.300692	0.998953	0.998953		-0.165215	0.0904061	0.751414	0.583956		-0.173057	0.0920544	0.770018	0.770018		-0.0729385	0.493754	0.926424	0.914055		0.0208009	0.846077	0.981839	0.938097		-0.233147	0.0647076	0.162643	0.0759441		-0.376968	0.0211267	0.0625612
C14:0	HMDB0000806	0.128832	0.156771	0.388874	0.272755		0.0597768	0.408426	0.666747	0.317547		-0.159095	0.380077	0.965027	0.965027		-0.0916014	0.645839	0.998953	0.998953		0.0460871	0.868633	0.961791	0.747449		0.205182	0.432589	0.879546	0.879546		0.137689	0.610523	0.964147	0.951275		0.0809279	0.30518	0.973466	0.930096		-1.33283	9.78e-07	4.15e-05	1.94e-05		-1.15062	2.71e-06	8.14e-05
Acetyl-Asp	HMDB0000812	-0.705459	0.00127425	0.0405637	0.0284513		0.0778166	0.250561	0.587205	0.279665		0.0415779	0.376054	0.965027	0.965027		0.0920349	0.25383	0.998953	0.998953		0.0290259	0.707969	0.945059	0.734446		-0.0125521	0.864971	0.987657	0.987657		-0.063009	0.515948	0.926424	0.914055		0.104805	0.348186	0.973466	0.930096		0.100115	0.372782	0.552013	0.257756		0.170785	0.191637	0.338913
Phosphoglycolic acid	HMDB0000816	-0.0226947	0.554784	0.770095	0.540142		0.0158139	0.597909	0.776875	0.369998		-0.0185689	0.710981	0.999175	0.999175		0.048501	0.330306	0.998953	0.998953		-0.0721732	0.0983131	0.751414	0.583956		-0.0536043	0.177217	0.770018	0.770018		-0.120674	0.00712702	0.235996	0.232845		0.0380913	0.456156	0.973466	0.930096		0.055785	0.119196	0.246728	0.115207		0.200114	0.000990591	0.00564785
N-Glycolylneuraminic acid	HMDB0000833	0.272251	0.0192495	0.142353	0.0998457		0.0469975	0.551743	0.75815	0.36108		0.181322	0.135315	0.773689	0.773689		0.11465	0.418455	0.998953	0.998953		0.0968284	0.341515	0.902729	0.701549		-0.0844935	0.414276	0.858066	0.858066		-0.0178215	0.888522	0.994012	0.980741		-0.119598	0.56166	0.973466	0.930096		-0.187255	0.336257	0.511753	0.238957		-0.191539	0.342435	0.504796
Histamine	HMDB0000870	0.537513	0.055566	0.225811	0.158383		-0.0968361	0.406548	0.666747	0.317547		0.0633265	0.608726	0.999175	0.999175		0.0204764	0.892522	0.998953	0.998953		0.282264	0.188666	0.801256	0.62269		0.218937	0.241948	0.810737	0.810737		0.261787	0.207091	0.793646	0.78305		0.35916	0.102162	0.749302	0.715919		0.165198	0.26319	0.44324	0.206965		0.376372	0.0331539	0.091774
Xanthurenic acid	HMDB0000881	0.145183	0.119181	0.339181	0.237901		0.0201696	0.864435	0.925905	0.440975		0.173478	0.0770039	0.773689	0.773689		-0.0113131	0.914747	0.998953	0.998953		0.149315	0.102061	0.751414	0.583956		-0.0241624	0.764327	0.961148	0.961148		0.160628	0.114066	0.650345	0.641662		-0.0411017	0.735274	0.973466	0.930096		-0.115378	0.434649	0.596875	0.278703		0.127775	0.392047	0.554674
Tryptophan	HMDB0000929	0.826997	0.228055	0.48373	0.339287		-0.145312	0.408214	0.666747	0.317547		-0.309965	0.248974	0.965027	0.965027		-0.201208	0.396296	0.998953	0.998953		0.21732	0.486364	0.944072	0.733678		0.527285	0.0851143	0.770018	0.770018		0.418528	0.129138	0.665314	0.656432		0.226191	0.30949	0.973466	0.930096		0.345055	0.174488	0.334946	0.156399		-0.121468	0.425328	0.590819
S-Adenosylhomocysteine	HMDB0000939	0.178749	0.0935678	0.297858	0.208916		-0.0412001	0.734002	0.852246	0.405894		0.191999	0.0677805	0.773689	0.773689		-0.00957656	0.927695	0.998953	0.998953		0.167197	0.0377644	0.459828	0.357352		-0.024802	0.73956	0.961148	0.961148		0.176773	0.052495	0.501327	0.494634		0.0553148	0.584902	0.973466	0.930096		-0.126226	0.32105	0.494242	0.23078		-0.0951903	0.383941	0.547259
Taurochenodesoxycholic acid	HMDB0000951	-0.00637101	0.972752	0.989313	0.693901		-0.130944	0.496139	0.723378	0.344519		-0.0423244	0.768934	0.999175	0.999175		-0.129238	0.532966	0.998953	0.998953		-0.0339679	0.832272	0.960507	0.746451		0.0083565	0.94928	0.987657	0.987657		0.0952699	0.631447	0.969872	0.956924		0.203554	0.127152	0.826124	0.789319		-0.250467	0.0448687	0.124202	0.0579944		-0.206385	0.0920726	0.19649
Lipoamide	HMDB0000962	0.288452	0.0132057	0.11126	0.0780376		0.0652094	0.277705	0.600214	0.28586		0.449592	0.0659289	0.773689	0.773689		0.103517	0.0857858	0.998953	0.998953		0.279434	0.0273985	0.418648	0.325349		-0.170158	0.450444	0.888913	0.888913		0.175917	0.140338	0.696222	0.686926		0.164414	0.166256	0.92043	0.879424		0.082818	0.519636	0.667182	0.311532		0.121022	0.411519	0.575825
Hexose bisP	HMDB0000968	0.127455	0.681217	0.847638	0.59453		0.542264	0.00488939	0.207528	0.0988378		0.423963	0.263236	0.965027	0.965027		-0.712925	0.0856513	0.998953	0.998953		-0.220459	0.500239	0.944072	0.733678		-0.644422	0.07936	0.770018	0.770018		0.492466	0.109952	0.636388	0.627891		0.103578	0.501252	0.973466	0.930096		-0.412803	0.0346424	0.103386	0.0482747		-0.845146	0.00293669	0.0128944
Dihydrolipoamide	HMDB0000985	0.183188	0.305947	0.548695	0.384852		0.204928	0.117235	0.47055	0.224106		0.326584	0.120683	0.773689	0.773689		0.128784	0.648349	0.998953	0.998953		0.0247346	0.884563	0.965438	0.750283		-0.301849	0.129897	0.770018	0.770018		-0.10405	0.703025	0.973807	0.960806		0.0133885	0.89699	0.990889	0.946743		-1.54131	5.37e-06	0.000157795	7.37e-05		-1.39233	7.69e-06	0.000172799
dUDP	HMDB0001000	0.199584	0.105282	0.313182	0.219665		0.0571825	0.297622	0.609278	0.290177		-0.10762	0.030337	0.643818	0.643818		-0.051235	0.2382	0.998953	0.998953		-0.153976	0.00852925	0.271514	0.211005		-0.0463565	0.414038	0.858066	0.858066		-0.102741	0.078531	0.594716	0.586776		0.0518991	0.409201	0.973466	0.930096		-0.016404	0.73764	0.826329	0.385844		0.235686	0.00502676	0.0197961
Biliverdin	HMDB0001008	0.19015	0.0241007	0.146135	0.102498		0.0648437	0.351073	0.649172	0.309177		0.0361731	0.755819	0.999175	0.999175		0.000186878	0.998953	0.998953	0.998953		-0.0584985	0.587203	0.944072	0.733678		-0.0946716	0.414999	0.858066	0.858066		-0.0586854	0.680311	0.973807	0.960806		-0.00509347	0.934453	0.990889	0.946743		-0.428589	0.000454681	0.00354466	0.00165513		-0.331716	0.00200361	0.00956726
4-Imidazolone-5-propionic acid	HMDB0001014	0.876873	0.00868272	0.0921333	0.064622		0.0384007	0.505119	0.726477	0.345995		-0.0806066	0.348213	0.965027	0.965027		0.0113693	0.912226	0.998953	0.998953		-0.0836895	0.483799	0.944072	0.733678		-0.00308289	0.975301	0.996096	0.996096		-0.0950587	0.422025	0.904723	0.892644		0.045645	0.734277	0.973466	0.930096		-0.0263603	0.814411	0.886339	0.413865		0.0729292	0.540776	0.690891
D-4''-Phosphopantothenate	HMDB0001016	-0.0347101	0.78554	0.909204	0.637713		0.0650591	0.457029	0.701359	0.334032		0.365084	0.000417518	0.0797459	0.0797459		0.0794989	0.530338	0.998953	0.998953		0.252217	0.0212935	0.369733	0.287335		-0.112867	0.23672	0.807384	0.807384		0.172718	0.217502	0.798902	0.788236		-0.105257	0.267131	0.973466	0.930096		-0.228365	0.0862427	0.200882	0.0937994		0.0099474	0.928389	0.95079
Deoxyribose 5-phosphate	HMDB0001031	-0.237857	0.0398302	0.187841	0.131751		0.146563	0.0681019	0.385135	0.183426		0.0143845	0.87997	0.999175	0.999175		0.128728	0.343745	0.998953	0.998953		-0.0408064	0.632152	0.944072	0.733678		-0.0551909	0.469805	0.888913	0.888913		-0.169535	0.183089	0.785843	0.775351		-0.741109	0.318888	0.973466	0.930096		-0.623887	0.428969	0.596831	0.278683		-0.482104	0.529647	0.678944
Dehydroepiandrosterone sulfate	HMDB0001032	0.319847	0.229202	0.48373	0.339287		0.392052	0.182253	0.517473	0.246454		-0.559363	0.451129	0.981782	0.981782		-0.475261	0.535514	0.998953	0.998953		-0.56992	0.449855	0.944072	0.733678		-0.0105568	0.951152	0.987657	0.987657		-0.0946591	0.795732	0.973807	0.960806		0.0427666	0.704026	0.973466	0.930096		-0.451896	0.00755594	0.0339573	0.0158559		-0.14579	0.343578	0.504796
Arachidonic acid	HMDB0001043	-0.283689	0.0511104	0.216261	0.151684		0.00255272	0.962522	0.977881	0.465729		-0.0138192	0.867027	0.999175	0.999175		0.0155123	0.894433	0.998953	0.998953		0.023656	0.787824	0.959404	0.745593		0.0374751	0.642635	0.928585	0.928585		0.00814363	0.943488	0.996105	0.982806		-0.0086283	0.945745	0.990889	0.946743		0.121466	0.271109	0.44448	0.207544		0.225751	0.0777201	0.172611
gamma-Glutamylcysteine	HMDB0001049	0.319208	0.0346465	0.17799	0.124842		0.0512651	0.475075	0.710789	0.338523		-0.145189	0.256501	0.965027	0.965027		-0.079678	0.545464	0.998953	0.998953		-0.0498598	0.698214	0.944867	0.734297		0.0953294	0.364749	0.842294	0.842294		0.0298183	0.791104	0.973807	0.960806		0.0710845	0.48315	0.973466	0.930096		0.114681	0.209678	0.377816	0.176416		0.18002	0.0897237	0.193641
(S)-3-Hydroxyisobutyryl-CoA	HMDB0001052	-0.0162172	0.814505	0.923267	0.647576		-0.0387369	0.572247	0.76433	0.364023		0.0794903	0.338293	0.965027	0.965027		-0.000536268	0.993663	0.998953	0.998953		0.0878807	0.38324	0.917593	0.713101		0.00839036	0.929506	0.987657	0.987657		0.0884169	0.31231	0.858291	0.846832		0.0225559	0.77555	0.973466	0.930096		0.00266546	0.970319	0.970319	0.453078		0.0335688	0.577564	0.70942
S-Lactoylglutathione	HMDB0001066	0.897887	0.000188869	0.0179874	0.0126163		0.0839021	0.319831	0.623344	0.296876		-0.0081586	0.94501	0.999175	0.999175		0.0110656	0.938939	0.998953	0.998953		-0.205729	0.14829	0.765496	0.594899		-0.19757	0.0382245	0.770018	0.770018		-0.216795	0.101914	0.60728	0.599173		0.0752117	0.467132	0.973466	0.930096		-0.00374685	0.969138	0.970319	0.453078		0.22431	0.020272	0.0614597
N-Acetylaspartylglutamic acid/9-Hydroxybenzo[a]pyrene-4,5-oxide	HMDB0001067	-0.479699	0.0520837	0.216261	0.151684		0.199436	0.153803	0.4952	0.235846		-0.0814902	0.581057	0.999175	0.999175		-0.306409	0.0256654	0.998953	0.998953		0.00739282	0.945411	0.982779	0.76376		0.088883	0.522588	0.922135	0.922135		0.313802	0.0132918	0.285734	0.281919		0.142855	0.244399	0.973466	0.930096		0.340023	0.00813541	0.0361363	0.0168734		0.183895	0.185197	0.330585
Leukotriene B4	HMDB0001085	0.0590213	0.476942	0.703443	0.493393		0.0808842	0.481449	0.710789	0.338523		0.195884	0.242651	0.965027	0.965027		0.0414398	0.881882	0.998953	0.998953		0.153954	0.139371	0.765496	0.594899		-0.0419303	0.796493	0.975193	0.975193		0.112514	0.678283	0.973807	0.960806		-0.220913	0.0387643	0.463862	0.443196		-1.00849	1.17e-05	0.0002483	0.000115941		-0.960124	0.000163896	0.00148587
Carbamoyl phosphate	HMDB0001096	0.039566	0.471958	0.70057	0.491377		0.0247648	0.624329	0.792338	0.377362		-0.0170887	0.79309	0.999175	0.999175		0.00225566	0.975726	0.998953	0.998953		0.00135667	0.983036	0.990817	0.770006		0.0184453	0.598685	0.925454	0.925454		-0.000898987	0.985699	0.999529	0.986185		-0.045077	0.315035	0.973466	0.930096		-0.0272016	0.635216	0.751246	0.350785		0.103427	0.0562279	0.140386
Anthranilate/Aspartate semialdehyde	HMDB0001123	0.0985022	0.152147	0.387941	0.272101		-0.0285727	0.395545	0.666747	0.317547		-0.116207	0.180517	0.861969	0.861969		-0.178094	0.123464	0.998953	0.998953		-0.122401	0.160502	0.767245	0.596259		-0.00619475	0.929891	0.987657	0.987657		0.0556923	0.5848	0.962904	0.950048		-0.0857299	0.360433	0.973466	0.930096		0.032889	0.737057	0.826329	0.385844		-0.0284348	0.774978	0.841028
Acetyl-Glu	HMDB0001138	0.925527	0.000626748	0.0325835	0.022854		0.0522474	0.438412	0.689835	0.328543		0.12014	0.131449	0.773689	0.773689		-0.00730699	0.935843	0.998953	0.998953		0.101804	0.397347	0.917593	0.713101		-0.0183361	0.867694	0.987657	0.987657		0.109111	0.384922	0.892924	0.881003		0.25031	0.103873	0.749302	0.715919		0.207099	0.0708764	0.171359	0.080014		0.754986	3.7e-05	0.000523481
Prostaglandin F2a/Levomethadyl Acetate	HMDB0001139	1.06186	0.0178918	0.136693	0.0958763		-0.214232	0.0404684	0.325886	0.155208		-0.00504749	0.9538	0.999175	0.999175		-0.0771518	0.503417	0.998953	0.998953		-0.111604	0.514975	0.944072	0.733678		-0.106556	0.54107	0.922135	0.922135		-0.034452	0.857518	0.984931	0.971782		-0.00659784	0.934918	0.990889	0.946743		-0.96992	6e-06	0.000163714	7.64e-05		-0.972285	7.3e-06	0.000172799
Propenoic acid C3:1	HMDB0001167	-0.211293	0.139007	0.368754	0.258643		0.135662	0.0357151	0.316253	0.15062		0.151984	0.101213	0.773689	0.773689		0.116582	0.21121	0.998953	0.998953		0.0624756	0.19266	0.801256	0.62269		-0.0895081	0.30587	0.842294	0.842294		-0.0541068	0.543087	0.930311	0.917891		0.043669	0.670864	0.973466	0.930096		-0.0403981	0.650469	0.762205	0.355902		0.18658	0.0403977	0.106427
5''-Methylthioadenosine	HMDB0001173	-0.207778	0.491581	0.708618	0.497022		-0.41417	0.135496	0.47055	0.224106		0.333346	0.105998	0.773689	0.773689		-0.327124	0.137821	0.998953	0.998953		0.368027	0.126363	0.765496	0.594899		0.034681	0.842409	0.987657	0.987657		0.695151	0.00356461	0.194526	0.191929		-0.0800387	0.734487	0.973466	0.930096		0.0218155	0.934466	0.962173	0.449274		-0.0294018	0.898854	0.930521
ADP-ribose	HMDB0001178	-0.11584	0.544802	0.759542	0.53274		0.0340823	0.718637	0.846043	0.40294		-0.11546	0.545017	0.999175	0.999175		-0.0692651	0.677765	0.998953	0.998953		-0.415486	0.0397234	0.459828	0.357352		-0.300026	0.0851724	0.770018	0.770018		-0.346221	0.0178304	0.340562	0.336015		0.0324316	0.726557	0.973466	0.930096		-0.341698	0.0146489	0.0538067	0.0251244		-0.5945	0.000131916	0.00131908
Indoleacetaldehyde	HMDB0001190	0.544785	0.0254553	0.14863	0.104249		0.00863912	0.91914	0.951521	0.453175		0.0847976	0.517569	0.999175	0.999175		0.125816	0.591172	0.998953	0.998953		0.0569942	0.660598	0.944867	0.734297		-0.0278035	0.670339	0.944906	0.944906		-0.0688219	0.732776	0.973807	0.960806		-0.125022	0.223835	0.973466	0.930096		-0.151796	0.221745	0.39216	0.183114		-0.11382	0.389514	0.553138
GDP	HMDB0001201	-0.376236	0.0624598	0.245976	0.172527		-0.0565815	0.530829	0.742772	0.353756		-0.0281543	0.928658	0.999175	0.999175		-0.105289	0.726564	0.998953	0.998953		-0.0310044	0.906976	0.976314	0.758735		-0.00285015	0.990881	0.996096	0.996096		0.0742842	0.743189	0.973807	0.960806		0.0170619	0.876286	0.990889	0.946743		0.232881	0.0322956	0.0986953	0.0460845		-0.177435	0.254391	0.413521
Acetyl-CoA	HMDB0001206	-0.149638	0.326977	0.560114	0.392862		-0.0203431	0.775447	0.878677	0.418482		0.151327	0.398547	0.965027	0.965027		-0.00100737	0.99446	0.998953	0.998953		0.177354	0.130784	0.765496	0.594899		0.0260264	0.860055	0.987657	0.987657		0.178361	0.130625	0.665314	0.656432		0.0512798	0.504828	0.973466	0.930096		0.107475	0.264552	0.44324	0.206965		-0.251697	0.0398089	0.105604
Dopaquinone	HMDB0001229	0.178688	0.0755622	0.269739	0.189194		0.170528	0.155495	0.4952	0.235846		-0.0404342	0.852905	0.999175	0.999175		-0.0664908	0.780082	0.998953	0.998953		-0.0211686	0.92404	0.976314	0.758735		0.0192656	0.875563	0.987657	0.987657		0.0453222	0.768766	0.973807	0.960806		-0.196942	0.212651	0.973466	0.930096		0.0511469	0.624846	0.746829	0.348722		0.410704	0.00160821	0.00783117
27-Deoxy-5b-cyprinol	HMDB0001231	0.0274011	0.776143	0.909204	0.637713		0.136739	0.277855	0.600214	0.28586		-0.0950014	0.363991	0.965027	0.965027		-0.00092818	0.991121	0.998953	0.998953		0.0402598	0.80622	0.960507	0.746451		0.135261	0.407498	0.858066	0.858066		0.041188	0.778341	0.973807	0.960806		-0.00530673	0.94893	0.990889	0.946743		-0.583399	0.000109997	0.00131309	0.00061313		-0.593503	0.000109659	0.00113215
2-Aminomuconic acid	HMDB0001241	-0.596009	0.00169595	0.0455349	0.031938		0.114193	0.178586	0.517473	0.246454		0.0748728	0.235678	0.965027	0.965027		0.112137	0.221254	0.998953	0.998953		0.0168961	0.829259	0.960507	0.746451		-0.0579767	0.519272	0.922135	0.922135		-0.0952411	0.390362	0.892924	0.881003		0.0963156	0.392386	0.973466	0.930096		0.093656	0.374271	0.552013	0.257756		0.17537	0.173112	0.313407
FAD (ox)	HMDB0001248	-0.17737	0.188424	0.43864	0.30766		-0.00465301	0.937461	0.965257	0.459717		-0.00936352	0.947511	0.999175	0.999175		-0.074836	0.530381	0.998953	0.998953		0.0670848	0.532533	0.944072	0.733678		0.0764484	0.504317	0.917377	0.917377		0.141921	0.101322	0.60728	0.599173		0.0738699	0.150989	0.881604	0.842327		0.0550321	0.53605	0.671381	0.313493		-0.225606	0.0364057	0.0986311
5,6-Dihydroxyindole-2-carboxylic acid	HMDB0001253	0.253198	0.354697	0.589105	0.413196		0.0048751	0.968601	0.978851	0.466191		0.0328931	0.881256	0.999175	0.999175		-0.18744	0.400365	0.998953	0.998953		-0.211233	0.339855	0.902729	0.701549		-0.244126	0.225945	0.795756	0.795756		-0.0237931	0.897534	0.994012	0.980741		0.0956243	0.456123	0.973466	0.930096		0.396672	0.0653442	0.163147	0.0761794		0.63222	0.000305439	0.0021607
Hexosamine P	HMDB0001254	0.238696	0.105363	0.313182	0.219665		0.0485698	0.288582	0.600214	0.28586		0.0917487	0.104279	0.773689	0.773689		-0.0472247	0.453991	0.998953	0.998953		-0.0840157	0.206344	0.801256	0.62269		-0.175764	0.0269062	0.770018	0.770018		-0.036791	0.641976	0.969872	0.956924		-0.00836083	0.812007	0.978328	0.934742		-0.205694	0.000275849	0.00257011	0.00120008		-0.230856	0.011988	0.0391403
Coproporphyrinogen III	HMDB0001261	0.0585429	0.670254	0.846	0.593381		0.144568	0.207155	0.531276	0.253027		0.125446	0.389363	0.965027	0.965027		0.0876263	0.655091	0.998953	0.998953		0.123417	0.306385	0.873797	0.679065		-0.002029	0.985824	0.996096	0.996096		0.0357905	0.833977	0.979625	0.966546		0.0483078	0.576654	0.973466	0.930096		-0.542899	3.54e-05	0.000500844	0.000233863		-0.398124	0.000442327	0.00286388
GTP	HMDB0001273	-0.349846	0.097476	0.300289	0.210622		0.151938	0.102132	0.468447	0.223104		0.0390194	0.896967	0.999175	0.999175		-0.223381	0.404254	0.998953	0.998953		0.0355583	0.883665	0.965438	0.750283		-0.00346107	0.989146	0.996096	0.996096		0.25894	0.208434	0.793646	0.78305		0.0394844	0.771198	0.973466	0.930096		0.277578	0.0388094	0.113169	0.052843		-0.187765	0.280634	0.442985
Presqualene diphosphate	HMDB0001278	0.146872	0.293564	0.543987	0.38155		0.0703234	0.377597	0.666747	0.317547		0.0490744	0.573878	0.999175	0.999175		-0.0419102	0.727687	0.998953	0.998953		-0.0175986	0.85848	0.961791	0.747449		-0.066673	0.30238	0.842294	0.842294		0.0243116	0.814498	0.973807	0.960806		-0.195113	0.157699	0.885898	0.84643		-1.65368	1.34e-05	0.00025594	0.000119508		-1.60928	2.98e-05	0.000474317
D-Erythrose 4-phosphate	HMDB0001321	0.0189788	0.600416	0.799159	0.560528		0.00721018	0.780386	0.878677	0.418482		-0.0271555	0.384568	0.965027	0.965027		-0.0494731	0.162428	0.998953	0.998953		-0.0246409	0.508829	0.944072	0.733678		0.00251464	0.920177	0.987657	0.987657		0.0248322	0.395205	0.893303	0.881376		-0.0474312	0.123582	0.826124	0.789319		-0.0156519	0.654351	0.764411	0.356932		0.000735477	0.984009	0.986592
Leukotriene A4	HMDB0001337	-0.00633817	0.897682	0.960229	0.673501		0.0855902	0.289108	0.600214	0.28586		0.158949	0.252308	0.965027	0.965027		-0.0130998	0.955011	0.998953	0.998953		0.0119902	0.914786	0.976314	0.758735		-0.146958	0.378411	0.845339	0.845339		0.02509	0.920693	0.995616	0.982324		-0.165304	0.0264868	0.410493	0.392205		-1.11405	9.46e-08	1.81e-05	8.44e-06		-1.01881	2.71e-07	3.45e-05
Retinal	HMDB0001358	-0.0909627	0.315583	0.552995	0.387869		0.0349422	0.580964	0.771611	0.36749		0.000606194	0.995114	0.999175	0.999175		-0.0114037	0.895788	0.998953	0.998953		0.13226	0.210293	0.801256	0.62269		0.131653	0.170493	0.770018	0.770018		0.143663	0.0936059	0.594716	0.586776		-0.120201	0.392452	0.973466	0.930096		-1.36976	3.9e-05	0.000513724	0.000239877		-1.8154	9.98e-06	0.000211798
Mercaptopyruvic acid	HMDB0001368	0.138218	0.141034	0.371551	0.260604		0.223172	0.0182954	0.268711	0.127977		-0.287239	0.49165	0.999175	0.999175		-0.309563	0.473814	0.998953	0.998953		-0.372983	0.387104	0.917593	0.713101		-0.085744	0.555206	0.922135	0.922135		-0.0634193	0.727253	0.973807	0.960806		0.082724	0.576624	0.973466	0.930096		-0.0680523	0.633793	0.751246	0.350785		0.27181	0.465614	0.621904
Dephospho-CoA	HMDB0001373	0.0870221	0.650041	0.836669	0.586837		-0.0558326	0.542512	0.748157	0.35632		-0.0111151	0.929559	0.999175	0.999175		0.111738	0.30011	0.998953	0.998953		0.00758508	0.940908	0.982779	0.76376		0.0187002	0.87172	0.987657	0.987657		-0.104153	0.281449	0.838654	0.827458		-0.0520829	0.455622	0.973466	0.930096		-0.104522	0.430895	0.596831	0.278683		-0.18877	0.0723372	0.163508
Alpha-Linolenic acid	HMDB0001388	0.799892	0.00332885	0.057801	0.0405414		0.517531	0.0289734	0.30744	0.146422		-0.428876	0.277951	0.965027	0.965027		-0.0689367	0.856314	0.998953	0.998953		-0.00915757	0.982674	0.990817	0.770006		0.419718	0.207855	0.790539	0.790539		0.0597792	0.856923	0.984931	0.971782		-0.175913	0.0918952	0.702079	0.6708		-0.193924	0.0912283	0.207436	0.0968595		-0.166114	0.163619	0.300493
GMP	HMDB0001397	-0.247872	0.0358776	0.17799	0.124842		-0.0570965	0.333168	0.637667	0.303698		-0.0288665	0.754035	0.999175	0.999175		-0.0610124	0.487599	0.998953	0.998953		-0.123774	0.140524	0.765496	0.594899		-0.0949072	0.157421	0.770018	0.770018		-0.0627613	0.263282	0.838654	0.827458		0.0437348	0.569056	0.973466	0.930096		0.00742739	0.915806	0.95846	0.447541		-0.0777105	0.462403	0.619782
Nicotinamide	HMDB0001406	-0.046295	0.473025	0.70057	0.491377		-0.025942	0.716186	0.846043	0.40294		0.0727901	0.337501	0.965027	0.965027		-0.0589473	0.553775	0.998953	0.998953		-0.148144	0.114725	0.751414	0.583956		-0.220934	0.00593569	0.755812	0.755812		-0.0891963	0.351898	0.869421	0.857814		-0.0609917	0.257523	0.973466	0.930096		0.0472277	0.447349	0.604044	0.282051		0.169562	0.0653011	0.155479
dUMP/Glycineamideribotide	HMDB0001409	0.212845	0.0176912	0.136693	0.0958763		0.0641619	0.295256	0.609278	0.290177		0.0332821	0.653707	0.999175	0.999175		0.0417779	0.535718	0.998953	0.998953		0.0162833	0.814811	0.960507	0.746451		-0.0169988	0.791266	0.974499	0.974499		-0.0254946	0.651021	0.969872	0.956924		0.02939	0.61516	0.973466	0.930096		0.0893636	0.0673155	0.164837	0.0769684		0.172488	0.00694595	0.02527
CDP-choline	HMDB0001413	0.0824461	0.556404	0.770095	0.540142		0.0252364	0.585778	0.771611	0.36749		-0.0386381	0.384564	0.965027	0.965027		-0.00765697	0.852649	0.998953	0.998953		-0.145267	0.0243876	0.403551	0.313617		-0.106629	0.116821	0.770018	0.770018		-0.13761	0.0448934	0.478492	0.472104		0.0407887	0.585471	0.973466	0.930096		0.12716	0.116803	0.243818	0.113848		0.0458501	0.558955	0.70412
Pantetheine 4''-phosphate	HMDB0001416	0.249568	0.145536	0.378195	0.265265		-0.0624931	0.399924	0.666747	0.317547		0.0844408	0.19192	0.904117	0.904117		0.0515247	0.503069	0.998953	0.998953		0.0814468	0.211617	0.801256	0.62269		-0.00299403	0.963867	0.987657	0.987657		0.0299221	0.705721	0.973807	0.960806		0.0429821	0.554032	0.973466	0.930096		-0.00713314	0.929383	0.962125	0.449252		0.0525452	0.569482	0.706305
24-Hydroxycholesterol	HMDB0001419	0.0606528	0.394609	0.630713	0.44238		0.0513124	0.222289	0.547834	0.260913		0.0448698	0.546404	0.999175	0.999175		0.062443	0.441883	0.998953	0.998953		0.123292	0.265588	0.854532	0.664093		0.0784218	0.401365	0.858066	0.858066		0.0608486	0.531377	0.926424	0.914055		-0.133557	0.0173348	0.410493	0.392205		-0.0715337	0.305256	0.48385	0.225928		-0.151768	0.0775207	0.172611
Coenzyme A	HMDB0001423	-0.337239	0.0211339	0.145518	0.102066		-0.0385789	0.596348	0.776875	0.369998		-0.051004	0.82943	0.999175	0.999175		-0.163532	0.435943	0.998953	0.998953		-0.0466832	0.799991	0.960507	0.746451		0.00432073	0.980841	0.996096	0.996096		0.116848	0.375365	0.885121	0.873304		0.0535504	0.477625	0.973466	0.930096		0.166919	0.0868486	0.201068	0.093886		-0.300398	0.00702125	0.025303
Phosphoribosyl formamidocarboxamide	HMDB0001439	-0.679297	0.000767675	0.0325835	0.022854		0.0402738	0.402566	0.666747	0.317547		0.0553599	0.474626	0.999175	0.999175		0.0612695	0.491547	0.998953	0.998953		0.0486148	0.572418	0.944072	0.733678		-0.00674513	0.922033	0.987657	0.987657		-0.0126547	0.876213	0.994012	0.980741		0.0498673	0.569185	0.973466	0.930096		0.0428738	0.620614	0.745517	0.34811		0.0934078	0.446686	0.611592
Allopregnanolone	HMDB0001449	-0.173816	0.0233387	0.145518	0.102066		0.114663	0.0206808	0.268711	0.127977		-0.0406579	0.664267	0.999175	0.999175		-0.016176	0.865714	0.998953	0.998953		0.0662028	0.535953	0.944072	0.733678		0.106861	0.213156	0.790539	0.790539		0.0823787	0.344379	0.869421	0.857814		-0.0296161	0.707118	0.973466	0.930096		-0.815146	2.66e-05	0.000390815	0.000182486		-0.794965	2.35e-05	0.000408045
5-b-Cholestane-3a ,7a ,12a-triol	HMDB0001457	0.206446	0.307967	0.549736	0.385583		-0.0741193	0.234499	0.559867	0.266645		-0.0342766	0.75735	0.999175	0.999175		-0.034393	0.781845	0.998953	0.998953		0.0556331	0.67874	0.944867	0.734297		0.0899097	0.376992	0.845339	0.845339		0.0900261	0.436025	0.904723	0.892644		0.138606	0.0605295	0.628229	0.60024		-0.137173	0.0761136	0.181721	0.0848524		-0.0365646	0.508248	0.664899
3-Hydroxyanthranilic acid	HMDB0001476	-0.190769	0.0232814	0.145518	0.102066		0.0613594	0.166026	0.502101	0.239132		-0.00208291	0.986132	0.999175	0.999175		-0.0275662	0.814233	0.998953	0.998953		-0.0333608	0.753648	0.95183	0.739707		-0.0312778	0.751096	0.961148	0.961148		-0.00579458	0.951119	0.996105	0.982806		-0.0136873	0.834124	0.981839	0.938097		0.0479789	0.488383	0.644962	0.301157		0.272351	0.000344057	0.00230579
NADH (red)	HMDB0001487	0.590448	0.0966877	0.300289	0.210622		-0.10999	0.205397	0.531276	0.253027		0.214271	0.120065	0.773689	0.773689		0.122128	0.451563	0.998953	0.998953		0.433592	0.00070716	0.054027	0.0419867		0.219321	0.126116	0.770018	0.770018		0.311464	0.0710685	0.594716	0.586776		0.0289504	0.804206	0.978328	0.934742		-0.0880928	0.534291	0.671379	0.313492		-0.337259	0.060974	0.147727
Nicotinate	HMDB0001488	0.0101625	0.861381	0.952101	0.6678		-0.0235683	0.700065	0.838322	0.399262		0.0722714	0.381698	0.965027	0.965027		-0.000266837	0.996965	0.998953	0.998953		-0.0235683	0.740368	0.95183	0.739707		-0.0958397	0.162452	0.770018	0.770018		-0.0233015	0.64031	0.969872	0.956924		-0.122319	0.324191	0.973466	0.930096		-0.124643	0.392118	0.562908	0.262843		-0.11648	0.366371	0.530161
Pyridoxal 5''-phosphate	HMDB0001491	-0.176969	0.203642	0.441996	0.310014		0.0577458	0.366422	0.65408	0.311514		0.0226827	0.835559	0.999175	0.999175		-0.0978829	0.281726	0.998953	0.998953		0.0327057	0.754985	0.95183	0.739707		0.010023	0.944163	0.987657	0.987657		0.130589	0.331275	0.869421	0.857814		0.0480486	0.620675	0.973466	0.930096		0.177117	0.134863	0.275495	0.128639		0.471721	2.77e-06	8.14e-05
Hexosamine/7-Aminomethyl-7-carbaguanine	HMDB0001514	0.0562829	0.445213	0.683018	0.479066		-0.204327	0.314502	0.622486	0.296468		0.151173	0.177516	0.858367	0.858367		-0.0135532	0.895483	0.998953	0.998953		0.201181	0.122277	0.765496	0.594899		0.0500079	0.622386	0.928585	0.928585		0.214734	0.0475174	0.478492	0.472104		-0.0707359	0.40226	0.973466	0.930096		-0.0203903	0.825988	0.892727	0.416848		-0.105605	0.272586	0.437512
FMN (ox)	HMDB0001520	-0.119796	0.300981	0.54577	0.382801		-0.0112461	0.881864	0.931435	0.443609		0.0109549	0.869623	0.999175	0.999175		0.0072158	0.912082	0.998953	0.998953		-0.0185881	0.769859	0.954432	0.74173		-0.029543	0.611862	0.928585	0.928585		-0.025804	0.647965	0.969872	0.956924		-0.0169864	0.833587	0.981839	0.938097		-0.122658	0.194311	0.360325	0.168249		-0.237017	0.0655292	0.155479
3-(Methylthio)propionic acid	HMDB0001527	0.0815295	0.156055	0.388874	0.272755		-0.0224783	0.678626	0.822968	0.39195		-0.0756687	0.15176	0.799477	0.799477		-0.00287765	0.961645	0.998953	0.998953		-0.0468851	0.260723	0.854532	0.664093		0.0287836	0.560186	0.922135	0.922135		-0.0440075	0.464704	0.926424	0.914055		-0.0176463	0.712459	0.973466	0.930096		0.133653	0.0126774	0.048917	0.0228412		0.189233	0.00232073	0.0105538
Pyridoxal	HMDB0001545	-0.108916	0.25413	0.515346	0.361462		0.0790001	0.308914	0.62108	0.295798		-0.115616	0.335436	0.965027	0.965027		-0.211331	0.137599	0.998953	0.998953		-0.14515	0.218905	0.819822	0.637119		-0.0295346	0.592535	0.925454	0.925454		0.0661802	0.434506	0.904723	0.892644		-0.0618977	0.0608494	0.628229	0.60024		0.0478934	0.38612	0.558704	0.26088		0.0205748	0.672951	0.771488
CDP	HMDB0001546	-0.199628	0.12043	0.339181	0.237901		0.2002	0.00891561	0.231582	0.110294		0.0636835	0.55322	0.999175	0.999175		-0.163607	0.214735	0.998953	0.998953		-0.0424431	0.713981	0.945059	0.734446		-0.106127	0.0783752	0.770018	0.770018		0.121164	0.153749	0.725088	0.715407		0.0594719	0.412308	0.973466	0.930096		0.0415527	0.672106	0.780378	0.364388		-0.13747	0.0825727	0.182328
Palmitaldehyde	HMDB0001551	0.135524	0.507598	0.723517	0.507472		-0.0213553	0.724845	0.84676	0.403281		0.114031	0.198811	0.904117	0.904117		0.0371541	0.748738	0.998953	0.998953		-0.0163299	0.884199	0.965438	0.750283		-0.13036	0.218092	0.793438	0.793438		-0.053484	0.680719	0.973807	0.960806		0.0062961	0.951479	0.990889	0.946743		0.200499	0.0417072	0.118897	0.0555173		0.0220594	0.880081	0.921071
Formylanthranilic acid/2-Oxoglutaramate	HMDB0001552	0.0820083	0.0830838	0.278403	0.195271		0.0301813	0.535179	0.746125	0.355352		-0.00865401	0.932866	0.999175	0.999175		-0.0841933	0.377467	0.998953	0.998953		-0.0979442	0.296256	0.873797	0.679065		-0.0892902	0.230815	0.795756	0.795756		-0.0137509	0.798139	0.973807	0.960806		-0.0646239	0.432464	0.973466	0.930096		-0.077274	0.431219	0.596831	0.278683		-0.183978	0.0496659	0.126483
Xanthylic acid	HMDB0001554	0.0255775	0.663409	0.846	0.593381		0.0755541	0.265137	0.600214	0.28586		0.0216081	0.760629	0.999175	0.999175		-0.0583996	0.295372	0.998953	0.998953		0.00786952	0.918937	0.976314	0.758735		-0.0137386	0.867208	0.987657	0.987657		0.0662691	0.349241	0.869421	0.857814		0.0878801	0.236924	0.973466	0.930096		0.0488287	0.509717	0.664546	0.310301		0.0763277	0.280604	0.442985
CDP-ethanolamine	HMDB0001564	0.196978	0.19833	0.441996	0.310014		0.0558097	0.263187	0.600214	0.28586		-0.164022	0.00153267	0.142481	0.142481		-0.124871	0.00584173	0.446308	0.446308		-0.320765	0.000145592	0.0181593	0.0141124		-0.156743	0.0208216	0.770018	0.770018		-0.195895	0.00515859	0.218953	0.21603		0.0419613	0.649325	0.973466	0.930096		-0.0864924	0.277819	0.451604	0.210871		-0.184278	0.109964	0.22706
Choline-P/7-Methyl-2-hydroxy-6-oxoocta-2,4-dienoate	HMDB0001565	-0.105975	0.335587	0.569752	0.399622		0.0139943	0.865309	0.925905	0.440975		0.0346922	0.730324	0.999175	0.999175		-0.0797124	0.325562	0.998953	0.998953		-0.0809308	0.164195	0.771992	0.599948		-0.115623	0.248869	0.812545	0.812545		-0.00121848	0.986567	0.999529	0.986185		-0.05414	0.604817	0.973466	0.930096		-0.284745	0.0520824	0.13627	0.0636297		-0.115241	0.36917	0.530161
Progesterone	HMDB0001830	0.132914	0.268503	0.528701	0.370829		-0.0237804	0.692851	0.832292	0.396391		0.204949	0.070786	0.773689	0.773689		0.0463189	0.664332	0.998953	0.998953		0.106296	0.411977	0.930249	0.722936		-0.0986527	0.387507	0.850648	0.850648		0.0599774	0.604902	0.964147	0.951275		-0.00101322	0.990344	0.997651	0.953204		-1.28971	2.43e-07	2.26e-05	1.06e-05		-1.27294	5.44e-07	3.89e-05
L-Arabitol	HMDB0001851	0.574658	0.00216233	0.048075	0.0337196		0.0390308	0.592919	0.776875	0.369998		0.18716	0.0254636	0.634707	0.634707		-0.0839194	0.428401	0.998953	0.998953		0.0784573	0.533743	0.944072	0.733678		-0.108702	0.351682	0.842294	0.842294		0.162377	0.264839	0.838654	0.827458		0.00921561	0.914603	0.990889	0.946743		-0.179563	0.0577534	0.149066	0.0696045		0.0323786	0.674547	0.771488
All-trans-retinoic acid	HMDB0001852	0.0424877	0.583787	0.795871	0.558221		0.124532	0.394655	0.666747	0.317547		0.366311	0.0739115	0.773689	0.773689		0.164925	0.614304	0.998953	0.998953		0.170471	0.246252	0.835086	0.648981		-0.19584	0.344693	0.842294	0.842294		0.00554556	0.986336	0.999529	0.986185		-0.413156	0.0913387	0.702079	0.6708		-0.273032	0.337685	0.511888	0.239019		-0.124418	0.681214	0.775969
Benzoate/Oxobutanoic acid	HMDB0001870	-0.0199158	0.766766	0.905417	0.635056		0.06744	0.107201	0.468447	0.223104		0.144429	0.274305	0.965027	0.965027		0.045607	0.802583	0.998953	0.998953		-0.00146981	0.991246	0.99276	0.771516		-0.145899	0.158212	0.770018	0.770018		-0.0470768	0.770513	0.973807	0.960806		-0.183316	0.0763125	0.633726	0.605492		-0.0989537	0.394919	0.562908	0.262843		-0.035921	0.767566	0.835357
Calcitriol	HMDB0001903	-0.0826488	0.262501	0.519561	0.364419		0.0750748	0.386415	0.666747	0.317547		-0.0666707	0.578964	0.999175	0.999175		0.0541611	0.639184	0.998953	0.998953		0.0193732	0.916856	0.976314	0.758735		0.0860439	0.629878	0.928585	0.928585		-0.0347879	0.838579	0.979625	0.966546		-0.11094	0.261563	0.973466	0.930096		-0.626924	0.000406413	0.0032637	0.00152394		-0.553458	0.00107745	0.00605272
Famotidine	HMDB0001919	0.347264	0.100372	0.306648	0.215082		0.0482093	0.415144	0.67197	0.320035		0.218529	0.0499045	0.773689	0.773689		0.00419841	0.975663	0.998953	0.998953		0.17691	0.0964638	0.751414	0.583956		-0.0416189	0.670009	0.944906	0.944906		0.172712	0.208042	0.793646	0.78305		0.0649836	0.439339	0.973466	0.930096		-0.00915561	0.90835	0.953269	0.445117		0.11238	0.14175	0.270743
7a-Hydroxy-cholestene-3-one	HMDB0001993	0.0512655	0.512353	0.727579	0.510322		0.028796	0.584505	0.771611	0.36749		-0.164464	0.326202	0.965027	0.965027		-0.145642	0.400203	0.998953	0.998953		0.0186099	0.934557	0.980771	0.762199		0.183074	0.3405	0.842294	0.842294		0.164252	0.403291	0.900919	0.888891		-0.0148295	0.761413	0.973466	0.930096		-0.162906	0.0144109	0.0534462	0.024956		-0.0375313	0.528535	0.678944
Eicosapentaenoic acid	HMDB0001999	0.150285	0.0769007	0.269739	0.189194		-0.0148864	0.879709	0.931435	0.443609		0.218532	0.056873	0.773689	0.773689		0.130671	0.495517	0.998953	0.998953		0.344911	0.0324653	0.442919	0.344212		0.126379	0.416957	0.858066	0.858066		0.21424	0.319685	0.866098	0.854534		-0.0773302	0.705621	0.973466	0.930096		-0.240144	0.353916	0.530277	0.247606		0.137946	0.60462	0.724145
Ubiquinone-1	HMDB0002012	0.112988	0.298941	0.54577	0.382801		-0.0733942	0.363095	0.65408	0.311514		0.0541327	0.638443	0.999175	0.999175		0.00739073	0.95389	0.998953	0.998953		-0.0601864	0.584947	0.944072	0.733678		-0.114319	0.363512	0.842294	0.842294		-0.0675771	0.622079	0.969872	0.956924		0.0281796	0.779032	0.973466	0.930096		-1.00175	6.72e-07	3.32e-05	1.55e-05		-0.741602	1.59e-06	7.59e-05
Itaconate	HMDB0002092	0.125307	0.365072	0.59853	0.419807		0.0606629	0.180878	0.517473	0.246454		-0.00976983	0.875561	0.999175	0.999175		0.0700233	0.243202	0.998953	0.998953		-0.0513902	0.391635	0.917593	0.713101		-0.0416204	0.448252	0.888913	0.888913		-0.121414	0.0300088	0.422426	0.416786		0.104896	0.290249	0.973466	0.930096		0.0243808	0.829629	0.892727	0.416848		0.464709	0.00137291	0.00699266
3-Mercaptolactate	HMDB0002127	-0.103382	0.194876	0.440488	0.308957		-0.0502471	0.438818	0.689835	0.328543		-0.0428017	0.68701	0.999175	0.999175		-0.0606062	0.456952	0.998953	0.998953		-0.0515292	0.476862	0.944072	0.733678		-0.00872749	0.924873	0.987657	0.987657		0.00907704	0.880004	0.994012	0.980741		-0.0939874	0.310882	0.973466	0.930096		0.0249171	0.775018	0.855656	0.399538		0.128223	0.327781	0.488574
C22:6	HMDB0002183	0.0118113	0.934749	0.972954	0.682427		-0.116674	0.114251	0.468447	0.223104		0.0599057	0.561748	0.999175	0.999175		0.170971	0.246045	0.998953	0.998953		0.06184	0.422356	0.943508	0.733241		0.00193423	0.983995	0.996096	0.996096		-0.109131	0.432504	0.904723	0.892644		-0.0228814	0.850911	0.981839	0.938097		-0.00651107	0.95443	0.970319	0.453078		0.234321	0.0571331	0.140805
Arachidic acid	HMDB0002212	-0.0174478	0.850837	0.949365	0.665882		0.0133966	0.766179	0.872857	0.41571		-0.0945927	0.205451	0.923321	0.923321		-0.0555541	0.545525	0.998953	0.998953		0.0673654	0.653543	0.944867	0.734297		0.161958	0.3069	0.842294	0.842294		0.12292	0.4551	0.919832	0.907551		-0.12547	0.372837	0.973466	0.930096		-1.43789	1.9e-05	0.000302417	0.00014121		-1.79536	7.53e-06	0.000172799
CE(12:0)	HMDB0002262	0.284141	0.254975	0.515346	0.361462		0.138722	0.281205	0.600214	0.28586		-0.0831056	0.373069	0.965027	0.965027		-0.206032	0.00374307	0.357463	0.357463		-0.229535	0.00396156	0.189165	0.147008		-0.146429	0.198354	0.779726	0.779726		-0.023503	0.761974	0.973807	0.960806		-0.0624432	0.593594	0.973466	0.930096		-0.942316	6.76e-05	0.000860773	0.000401927		-1.03445	7.65e-05	0.00081175
Deoxycholic acid 3-glucuronide	HMDB0002596	0.0493222	0.717367	0.880897	0.617858		-0.0241189	0.762663	0.872267	0.415429		-0.0411835	0.697657	0.999175	0.999175		-0.0213935	0.841491	0.998953	0.998953		0.105971	0.413985	0.930249	0.722936		0.147154	0.363464	0.842294	0.842294		0.127364	0.429578	0.904723	0.892644		-0.024247	0.708533	0.973466	0.930096		-0.410545	0.000384443	0.00319255	0.00149072		-0.418365	4.59e-05	0.00058446
LysoPC(18:1(9Z))	HMDB0002815	0.0646592	0.52509	0.740163	0.519148		0.15189	0.160746	0.4952	0.235846		-0.0523044	0.650104	0.999175	0.999175		0.0319322	0.800954	0.998953	0.998953		0.0856971	0.543444	0.944072	0.733678		0.138001	0.28991	0.842294	0.842294		0.053765	0.693853	0.973807	0.960806		0	1	1	0.955449		-0.312735	0.00152031	0.0093671	0.00437385		-0.17786	0.0265241	0.076759
Androsterone glucuronide	HMDB0002829	-0.0315791	0.600184	0.799159	0.560528		-0.0365325	0.597544	0.776875	0.369998		0.0686141	0.534924	0.999175	0.999175		0.061614	0.547093	0.998953	0.998953		0.0753146	0.395394	0.917593	0.713101		0.00670048	0.950494	0.987657	0.987657		0.0137006	0.891202	0.994012	0.980741		-0.017282	0.871007	0.990889	0.946743		-0.373834	0.0205054	0.0688625	0.0321545		-0.295006	0.0331526	0.091774
Hexanoyl-CoA	HMDB0002845	-0.0854892	0.498218	0.715486	0.501839		-0.213868	0.036875	0.316253	0.15062		-0.0495429	0.737022	0.999175	0.999175		0.0974639	0.502085	0.998953	0.998953		0.164284	0.184022	0.801256	0.62269		0.213827	0.0772407	0.770018	0.770018		0.06682	0.548228	0.930769	0.918342		0.0754643	0.580568	0.973466	0.930096		0.26158	0.030019	0.0932297	0.0435324		0.0576984	0.604718	0.724145
1-Methyluric acid	HMDB0003099	0.142079	0.106172	0.313182	0.219665		0.0448083	0.438821	0.689835	0.328543		0.0494978	0.590024	0.999175	0.999175		-0.0577454	0.493328	0.998953	0.998953		-0.0528927	0.551522	0.944072	0.733678		-0.102391	0.121129	0.770018	0.770018		0.00485266	0.914523	0.995616	0.982324		0.0126992	0.782343	0.973466	0.930096		0.0652369	0.152505	0.303421	0.141679		0.125382	0.0193352	0.0590883
5-Amino-4-imidazolecarboxyamide	HMDB0003192	-0.0143299	0.47163	0.70057	0.491377		0.0626798	0.114738	0.468447	0.223104		-0.0145114	0.730889	0.999175	0.999175		-0.02721	0.640823	0.998953	0.998953		-0.0276893	0.587656	0.944072	0.733678		-0.0131778	0.764115	0.961148	0.961148		-0.000479259	0.993578	0.999529	0.986185		-0.0103933	0.827212	0.981839	0.938097		0.0532118	0.258964	0.441626	0.206212		0.052617	0.3287	0.488574
Thromboxane	HMDB0003208	0.316491	0.0227455	0.145518	0.102066		-0.152279	0.0314005	0.316253	0.15062		-0.00135069	0.991496	0.999175	0.999175		0.0318398	0.834871	0.998953	0.998953		-0.00728793	0.958127	0.982779	0.76376		-0.00593724	0.960359	0.987657	0.987657		-0.0391277	0.790273	0.973807	0.960806		0.0278293	0.641281	0.973466	0.930096		-0.429406	1.13e-05	0.0002483	0.000115941		-0.410546	6.37e-05	0.000707246
Triose	HMDB0003213	-0.00259734	0.968	0.988706	0.693475		0.097017	0.285531	0.600214	0.28586		0.17179	0.103469	0.773689	0.773689		0.0111898	0.926324	0.998953	0.998953		0.0663819	0.512707	0.944072	0.733678		-0.105408	0.308367	0.842294	0.842294		0.0551921	0.653786	0.969872	0.956924		-0.0506929	0.692115	0.973466	0.930096		-0.497687	0.00175003	0.0104455	0.00487738		-0.444343	0.00399808	0.0168513
Deoxyribose	HMDB0003224	1.51302	5.86e-05	0.0111926	0.00785045		0.141645	0.493103	0.721706	0.343723		-0.077081	0.82878	0.999175	0.999175		-0.104734	0.781956	0.998953	0.998953		-0.215435	0.57366	0.944072	0.733678		-0.138354	0.617056	0.928585	0.928585		-0.1107	0.71709	0.973807	0.960806		0.0497131	0.844212	0.981839	0.938097		-0.442844	0.0784194	0.186064	0.08688		-0.201604	0.461415	0.619782
Palmitoleic acid	HMDB0003229	0.421456	0.00990187	0.0969876	0.0680267		0.0207565	0.841759	0.918719	0.437553		-0.43687	0.352201	0.965027	0.965027		-0.0712784	0.869499	0.998953	0.998953		0.254158	0.697922	0.944867	0.734297		0.691028	0.334087	0.842294	0.842294		0.325437	0.610742	0.964147	0.951275		-0.268571	0.135842	0.841718	0.804218		-0.376879	0.0647166	0.162643	0.0759441		-0.347953	0.0969528	0.204334
Oxidized glutathione	HMDB0003337	-0.223047	0.192066	0.439337	0.30815		0.0193174	0.879333	0.931435	0.443609		-0.000279851	0.99854	0.999175	0.999175		0.0182004	0.907546	0.998953	0.998953		0.269621	0.074383	0.75056	0.583292		0.2699	0.0617441	0.770018	0.770018		0.25142	0.0858214	0.594716	0.586776		-0.0768979	0.348517	0.973466	0.930096		0.0790941	0.550855	0.687669	0.321098		-0.147185	0.223202	0.380638
Acetylornithine	HMDB0003357	0.482632	0.0769673	0.269739	0.189194		-0.0201538	0.827539	0.911009	0.43388		-0.123163	0.339458	0.965027	0.965027		-0.10033	0.526915	0.998953	0.998953		-0.134357	0.330459	0.902729	0.701549		-0.0111941	0.915649	0.987657	0.987657		-0.0340272	0.814159	0.973807	0.960806		-0.0225668	0.891276	0.990889	0.946743		0.0178138	0.850035	0.90702	0.423521		-0.170409	0.115644	0.232505
Pantetheine	HMDB0003426	0.179305	0.0542511	0.222838	0.156298		0.172377	0.0829022	0.422248	0.201102		0.185828	0.0838488	0.773689	0.773689		-0.00554614	0.970364	0.998953	0.998953		-0.00551808	0.926435	0.976314	0.758735		-0.191347	0.0875698	0.770018	0.770018		2.81e-05	0.999853	0.999853	0.986504		0.0968763	0.31602	0.973466	0.930096		-0.863012	4.14e-06	0.00013179	6.15e-05		-0.654498	6.48e-05	0.000707246
Stachyose	HMDB0003553	0.415997	0.00329088	0.057801	0.0405414		0.149049	0.0159114	0.25986	0.123762		0.206682	0.0282461	0.634707	0.634707		-0.0473057	0.68054	0.998953	0.998953		0.107419	0.299538	0.873797	0.679065		-0.0992623	0.324549	0.842294	0.842294		0.154725	0.239126	0.821762	0.810791		0.00387722	0.958162	0.991918	0.947727		-0.251252	0.0511732	0.134815	0.0629501		-0.0624205	0.527422	0.678944
4-Coumaryl alcohol	HMDB0003654	0.166604	0.274313	0.534852	0.375144		0.0703529	0.355175	0.649172	0.309177		-0.0752252	0.625043	0.999175	0.999175		-0.0714835	0.626447	0.998953	0.998953		-0.0753666	0.629864	0.944072	0.733678		-0.000141485	0.999046	0.999046	0.999046		-0.00388318	0.971509	0.999529	0.986185		0.0050624	0.951634	0.990889	0.946743		-1.4741	2.22e-07	2.26e-05	1.06e-05		-1.42899	3.81e-07	3.64e-05
4-Acetamidobutanoate	HMDB0003681	0.348688	0.00401735	0.0613852	0.0430553		0.026063	0.75896	0.870639	0.414654		0.0315479	0.838532	0.999175	0.999175		0.00365454	0.976767	0.998953	0.998953		0.113037	0.409047	0.930094	0.722816		0.0814893	0.53773	0.922135	0.922135		0.109383	0.276419	0.838654	0.827458		-0.0307619	0.694769	0.973466	0.930096		-0.0927533	0.261789	0.44324	0.206965		0.106043	0.132817	0.258858
Cholesteryl acetate	HMDB0003822	-0.0704388	0.257296	0.516719	0.362425		0.164892	0.00078884	0.100446	0.0478386		-0.0356927	0.617879	0.999175	0.999175		-0.100716	0.285822	0.998953	0.998953		-0.174925	0.074663	0.75056	0.583292		-0.139232	0.23058	0.795756	0.795756		-0.0742091	0.567821	0.947195	0.934549		0.00178289	0.971707	0.997498	0.953058		-0.247027	0.000474344	0.00362399	0.00169217		-0.230346	3.28e-05	0.0004966
13-L-Hydroperoxylinoleic acid	HMDB0003871	0.14366	0.00945807	0.0969876	0.0680267		0.108639	0.220669	0.547834	0.260913		-0.0510755	0.74305	0.999175	0.999175		-0.043645	0.851616	0.998953	0.998953		-0.0082276	0.967041	0.985093	0.765558		0.0428479	0.852569	0.987657	0.987657		0.0354174	0.902366	0.994012	0.980741		-0.172761	0.312082	0.973466	0.930096		-0.930356	0.00241425	0.013942	0.00651003		-0.742162	0.00878189	0.0310619
3a,7a,12a-Trihydroxy-5b-cholestanoic acid	HMDB0003873	-0.0233893	0.803008	0.912944	0.640336		0.0734307	0.228669	0.552858	0.263306		-0.0984385	0.348986	0.965027	0.965027		-0.0579744	0.592485	0.998953	0.998953		-0.0322077	0.797962	0.960507	0.746451		0.0662308	0.567258	0.922135	0.922135		0.0257668	0.828652	0.97699	0.963947		0.0263003	0.625601	0.973466	0.930096		-0.319581	0.00258119	0.0145002	0.00677069		-0.199882	0.0283249	0.0807472
7-Dehydrodesmosterol	HMDB0003896	0.221876	0.201483	0.441996	0.310014		-0.193609	0.156912	0.4952	0.235846		-0.133781	0.444833	0.981782	0.981782		0.00264883	0.990421	0.998953	0.998953		-0.0272094	0.910909	0.976314	0.758735		0.106571	0.597778	0.925454	0.925454		-0.0298583	0.90189	0.994012	0.980741		-0.0415657	0.559115	0.973466	0.930096		-0.337111	0.0033113	0.0175683	0.00820328		-0.289678	0.00119055	0.00639964
N-Acetylimidazole	HMDB0003905	-0.120571	0.734556	0.886319	0.621661		-0.150673	0.313571	0.622486	0.296468		0.338131	0.0117161	0.497283	0.497283		-0.128028	0.376184	0.998953	0.998953		0.459433	0.0197279	0.369733	0.287335		0.121301	0.340691	0.842294	0.842294		0.587461	0.00257992	0.164255	0.162062		-0.047771	0.814024	0.978328	0.934742		-0.0350058	0.882004	0.933311	0.435798		-0.106991	0.639302	0.749121
(2E)-Tetradecenoyl-CoA	HMDB0003946	0.00340035	0.974413	0.989313	0.693901		-0.112677	0.201077	0.526106	0.250565		0.0675372	0.64175	0.999175	0.999175		0.0481021	0.671658	0.998953	0.998953		-0.096723	0.39123	0.917593	0.713101		-0.16426	0.179748	0.770018	0.770018		-0.144825	0.0595548	0.541665	0.534433		-0.00252751	0.980664	0.997498	0.953058		0.14903	0.115407	0.243566	0.11373		0.119786	0.0954598	0.202587
11-Dehydrocorticosterone	HMDB0004029	0.0400793	0.626007	0.816704	0.572833		0.0113158	0.857132	0.925905	0.440975		-0.152127	0.452188	0.981782	0.981782		-0.258614	0.237813	0.998953	0.998953		-0.113913	0.555284	0.944072	0.733678		0.0382144	0.669819	0.944906	0.944906		0.144701	0.179906	0.785843	0.775351		-0.0498862	0.540308	0.973466	0.930096		-0.382734	0.00169005	0.0102476	0.00478498		-0.277742	0.0182919	0.0568089
11b-Hydroxyprogesterone	HMDB0004031	0.199946	0.0811768	0.276644	0.194037		-0.0416977	0.4894	0.719042	0.342454		0.060168	0.677417	0.999175	0.999175		0.0267402	0.902375	0.998953	0.998953		0.0325156	0.815412	0.960507	0.746451		-0.0276524	0.830528	0.987657	0.987657		0.00577548	0.977709	0.999529	0.986185		-0.0629257	0.357551	0.973466	0.930096		-0.60175	0.000204612	0.00200415	0.000935812		-0.381582	0.0100447	0.0339565
4,6-Dihydroxyquinoline	HMDB0004077	0.259948	0.0336224	0.17799	0.124842		0.107634	0.190907	0.517473	0.246454		0.000819965	0.993148	0.999175	0.999175		-0.0357068	0.622079	0.998953	0.998953		0.0945051	0.298936	0.873797	0.679065		0.0936852	0.319218	0.842294	0.842294		0.130212	0.0803411	0.594716	0.586776		0.0961939	0.279311	0.973466	0.930096		0.0459164	0.425418	0.596831	0.278683		0.0438962	0.582889	0.711386
4-(2-Amino-3-hydroxyphenyl)-2,4-dioxobutanoic acid	HMDB0004083	0.162507	0.00818623	0.0893469	0.0626676		0.126833	0.134089	0.47055	0.224106		0.0802434	0.23349	0.965027	0.965027		-0.0134539	0.801909	0.998953	0.998953		-0.00068495	0.991387	0.99276	0.771516		-0.0809283	0.178695	0.770018	0.770018		0.012769	0.769242	0.973807	0.960806		-0.00629033	0.939928	0.990889	0.946743		0.0432961	0.456205	0.608076	0.283933		-0.00798566	0.909286	0.936245
5-Methoxytryptamine	HMDB0004095	0.23859	0.128633	0.350985	0.24618		-0.15547	0.130767	0.47055	0.224106		-0.0769725	0.36983	0.965027	0.965027		-0.165879	0.279084	0.998953	0.998953		-0.149668	0.198245	0.801256	0.62269		-0.0726955	0.582449	0.925454	0.925454		0.0162114	0.930458	0.995616	0.982324		0.00136453	0.988973	0.997651	0.953204		-1.19577	1.16e-05	0.0002483	0.000115941		-1.25411	1.08e-05	0.000217137
5-Methoxyindoleacetate	HMDB0004096	1.71687	0.0254627	0.14863	0.104249		0.0991608	0.24696	0.583384	0.277845		0.175172	0.279264	0.965027	0.965027		0.0195918	0.905051	0.998953	0.998953		0.230705	0.130383	0.765496	0.594899		0.0555333	0.634919	0.928585	0.928585		0.211113	0.103333	0.60728	0.599173		0.127729	0.38016	0.973466	0.930096		-0.131753	0.353981	0.530277	0.247606		0.0253923	0.86526	0.910549
N1-Methyl-2-pyridone-5-carboxamide	HMDB0004193	0.282907	0.0699886	0.254625	0.178593		-0.0327895	0.713187	0.846043	0.40294		0.0248457	0.873457	0.999175	0.999175		-0.0436372	0.793056	0.998953	0.998953		0.0448835	0.802659	0.960507	0.746451		0.0200378	0.876315	0.987657	0.987657		0.0885207	0.529073	0.926424	0.914055		-0.101436	0.335574	0.973466	0.930096		-0.238635	0.0184416	0.0634656	0.0296344		-0.01871	0.848005	0.904765
Acetyl-N-formyl-5-methoxykynurenamine	HMDB0004259	0.119739	0.400208	0.633128	0.444074		0.165291	0.301058	0.611725	0.291342		0.070384	0.813928	0.999175	0.999175		0.0165865	0.96253	0.998953	0.998953		0.0168424	0.959625	0.982779	0.76376		-0.0535416	0.784187	0.970963	0.970963		0.000255943	0.999235	0.999853	0.986504		0.0219898	0.920822	0.990889	0.946743		-0.417515	0.0160316	0.0577742	0.0269769		0.0097856	0.962002	0.977206
N-Acetylneuraminic acid 9-phosphate	HMDB0004381	-0.164308	0.0631294	0.246076	0.172597		-0.0362403	0.466431	0.704255	0.335411		0.0910254	0.544825	0.999175	0.999175		0.0164623	0.90883	0.998953	0.998953		0.0231986	0.863904	0.961791	0.747449		-0.0678268	0.486839	0.902778	0.902778		0.00673633	0.936358	0.996105	0.982806		-0.0503986	0.465259	0.973466	0.930096		0.0757513	0.232262	0.405134	0.189172		0.155704	0.0558306	0.140311
Estrone glucuronide	HMDB0004483	-0.0462943	0.766127	0.905417	0.635056		-0.14843	0.424259	0.678104	0.322956		-0.248342	0.136854	0.773689	0.773689		-0.13193	0.433373	0.998953	0.998953		-0.0764634	0.754082	0.95183	0.739707		0.171879	0.465125	0.888913	0.888913		0.0554662	0.81253	0.973807	0.960806		-0.091947	0.357064	0.973466	0.930096		-0.549661	0.000494919	0.00370704	0.00173095		-0.447333	0.00245822	0.0110475
C10:3	HMDB0004586	0.244288	0.0382495	0.184953	0.129725		0.0399267	0.638242	0.792543	0.37746		0.017719	0.870315	0.999175	0.999175		-0.111377	0.472753	0.998953	0.998953		-0.106292	0.296897	0.873797	0.679065		-0.124011	0.240428	0.810737	0.810737		0.00508522	0.973095	0.999529	0.986185		0.00587041	0.954574	0.990889	0.946743		-1.15045	1.75e-05	0.000302417	0.00014121		-1.09002	2.84e-05	0.000471687
9,10-Epoxyoctadecenoic acid	HMDB0004701	0.238612	0.00471391	0.0643584	0.0451408		0.141775	0.115272	0.468447	0.223104		-0.178306	0.642908	0.999175	0.999175		0.0340085	0.940505	0.998953	0.998953		0.168946	0.71498	0.945059	0.734446		0.347253	0.475073	0.888913	0.888913		0.134938	0.79605	0.973807	0.960806		-0.0427321	0.761821	0.973466	0.930096		-0.913941	0.00057616	0.0041527	0.00193905		-0.7865	0.00227017	0.0105366
Galabiosylceramide (d18:1/26:1(17Z))	HMDB0004838	0.0264628	0.784908	0.909204	0.637713		-0.0253327	0.749902	0.862839	0.410939		0.022734	0.839267	0.999175	0.999175		0.0429923	0.716458	0.998953	0.998953		0.153138	0.184221	0.801256	0.62269		0.130404	0.138634	0.770018	0.770018		0.110146	0.240936	0.821762	0.810791		0.1021	0.421774	0.973466	0.930096		0.0200559	0.856107	0.910955	0.425359		0.0363191	0.707206	0.796911
Ceramide (d18:1/12:0)	HMDB0004947	0.0867534	0.291651	0.543467	0.381186		-0.0301232	0.743507	0.858074	0.40867		0.0963199	0.518994	0.999175	0.999175		0.00248266	0.984792	0.998953	0.998953		0.0656796	0.742162	0.95183	0.739707		-0.0306403	0.862556	0.987657	0.987657		0.0631969	0.703256	0.973807	0.960806		1.57454	2.79e-05	0.0035526	0.00339433		-0.421952	3.84e-05	0.000513724	0.000239877		1.8152	2.16e-06	8.14e-05
C18:1 Cer	HMDB0004948	0.437068	0.193427	0.439817	0.308486		0.210873	0.068772	0.385135	0.183426		0.0234537	0.760278	0.999175	0.999175		-0.172768	0.0313707	0.998953	0.998953		-0.219401	0.115244	0.751414	0.583956		-0.242855	0.0794602	0.770018	0.770018		-0.0466333	0.718972	0.973807	0.960806		-0.0559303	0.766087	0.973466	0.930096		0.444978	0.00931504	0.0395372	0.0184614		0.477591	0.00349397	0.0149966
C16 Cer	HMDB0004949	0.828428	0.135213	0.361199	0.253344		0.0912365	0.281328	0.600214	0.28586		-0.170263	0.0181366	0.577348	0.577348		-0.317248	0.000214172	0.0409069	0.0409069		-0.251511	0.000110588	0.0181593	0.0141124		-0.0812478	0.222331	0.795756	0.795756		0.0657373	0.278103	0.838654	0.827458		0.12613	0.490587	0.973466	0.930096		0.337526	0.0456808	0.124643	0.0582007		0.228602	0.31288	0.476176
C18 Cer	HMDB0004950	0.467467	0.31188	0.551565	0.386866		0.154922	0.191005	0.517473	0.246454		-0.172985	0.084276	0.773689	0.773689		-0.318488	0.00132537	0.168764	0.168764		-0.325707	0.00019015	0.0181593	0.0141124		-0.152721	0.136162	0.770018	0.770018		-0.00721862	0.921522	0.995616	0.982324		-0.142627	0.557857	0.973466	0.930096		0.467191	0.0349514	0.103499	0.0483277		-0.105158	0.735152	0.811205
C20 Cer	HMDB0004951	0.011099	0.966896	0.988706	0.693475		0.000504938	0.995685	0.995685	0.474208		-0.1607	0.162043	0.814479	0.814479		0.0100485	0.932638	0.998953	0.998953		-0.325183	0.0163135	0.366574	0.28488		-0.164483	0.0364888	0.770018	0.770018		-0.335232	0.00426189	0.203505	0.200788		-0.179828	0.512985	0.973466	0.930096		0.212361	0.308351	0.484873	0.226405		-0.248516	0.315667	0.47662
C22 Cer	HMDB0004952	0.315042	0.199191	0.441996	0.310014		0.0918356	0.352072	0.649172	0.309177		-0.0201367	0.806604	0.999175	0.999175		-0.115406	0.134427	0.998953	0.998953		-0.0538006	0.433726	0.944072	0.733678		-0.0336638	0.715818	0.958329	0.958329		0.0616052	0.469933	0.926424	0.914055		-0.0904801	0.683597	0.973466	0.930096		0.43739	0.0135011	0.051574	0.0240818		0.169324	0.462394	0.619782
C24:1 Cer	HMDB0004953	0.590112	0.163897	0.401338	0.281497		-0.115917	0.0329523	0.316253	0.15062		0.017534	0.867657	0.999175	0.999175		0.0461275	0.623892	0.998953	0.998953		0.114061	0.237951	0.835086	0.648981		0.0965272	0.284425	0.842294	0.842294		0.0679336	0.372594	0.885121	0.873304		-0.013249	0.952781	0.990889	0.946743		0.446159	0.0162231	0.0579179	0.027044		0.24482	0.245107	0.403582
Ceramide (d18:1/25:0)	HMDB0004957	0.0436636	0.759959	0.904375	0.634325		-0.0510246	0.507773	0.726477	0.345995		-0.0696344	0.653147	0.999175	0.999175		0.0481273	0.777573	0.998953	0.998953		0.0870559	0.641226	0.944072	0.733678		0.15669	0.269621	0.842294	0.842294		0.0389286	0.802024	0.973807	0.960806		0.0969818	0.393092	0.973466	0.930096		-0.127349	0.207236	0.375186	0.175188		-0.12178	0.317099	0.476897
Glucosylceramide (d18:1/16:0)	HMDB0004971	-0.116799	0.488006	0.706131	0.495278		-0.120019	0.341597	0.644366	0.306888		-0.0516901	0.717994	0.999175	0.999175		-0.0614037	0.662627	0.998953	0.998953		-0.0800786	0.520763	0.944072	0.733678		-0.0283885	0.719733	0.958329	0.958329		-0.0186749	0.798596	0.973807	0.960806		0.120238	0.358212	0.973466	0.930096		-0.0868347	0.391731	0.562908	0.262843		-0.141914	0.183191	0.32854
Glucosylceramide (d18:1/22:0)	HMDB0004974	-0.225953	0.235479	0.494248	0.346664		-0.41439	0.0668294	0.385135	0.183426		0.00947049	0.969175	0.999175	0.999175		0.261892	0.251169	0.998953	0.998953		0.0974518	0.591589	0.944072	0.733678		0.0879813	0.600385	0.925454	0.925454		-0.16444	0.279582	0.838654	0.827458		0.152981	0.60426	0.973466	0.930096		0.33629	0.110883	0.236634	0.110493		-0.090882	0.641572	0.749304
Glucosylceramide (d18:1/24:1(15Z))	HMDB0004975	-0.158961	0.455616	0.693408	0.486354		-0.448557	0.0884346	0.42918	0.204403		-0.0538961	0.844642	0.999175	0.999175		0.280532	0.239103	0.998953	0.998953		0.0551206	0.786086	0.959404	0.745593		0.109017	0.56334	0.922135	0.922135		-0.225411	0.14216	0.696222	0.686926		0.198699	0.44025	0.973466	0.930096		0.334308	0.0994967	0.218435	0.101996		0.203248	0.237585	0.398059
TG(16:0/18:1(9Z)/18:2(9Z,12Z))	HMDB0005384	-0.0612555	0.342926	0.577082	0.404763		0.0286338	0.611043	0.79086	0.376658		-0.0482401	0.650533	0.999175	0.999175		0.0380388	0.717878	0.998953	0.998953		0.105274	0.37025	0.903777	0.702363		0.153514	0.0972132	0.770018	0.770018		0.0672351	0.441134	0.904723	0.892644		0.121123	0.152319	0.881604	0.842327		0.157079	0.0484546	0.128539	0.0600197		0.118327	0.112131	0.228992
TG(16:1(9Z)/20:4(5Z,8Z,11Z,14Z)/20:4(5Z,8Z,11Z,14Z))	HMDB0005448	0.537989	0.0298619	0.167754	0.117662		-0.183761	0.361068	0.65408	0.311514		0.00474115	0.987778	0.999175	0.999175		-0.0225253	0.93119	0.998953	0.998953		-0.103639	0.684072	0.944867	0.734297		-0.10838	0.643878	0.928585	0.928585		-0.081114	0.600202	0.964147	0.951275		0.425176	0.0259494	0.410493	0.392205		0.658041	0.00298582	0.016294	0.00760829		0.621791	0.000320854	0.00218868
PE(O-18:1(1Z)/20:4(5Z,8Z,11Z,14Z))	HMDB0005779	-0.062332	0.689575	0.855252	0.59987		0.0807403	0.0566272	0.35919	0.171069		0.0542042	0.663526	0.999175	0.999175		-0.106153	0.286673	0.998953	0.998953		0.0617123	0.544507	0.944072	0.733678		0.00750816	0.948397	0.987657	0.987657		0.167865	0.0754841	0.594716	0.586776		0.0568009	0.361094	0.973466	0.930096		0.199064	0.0671198	0.164837	0.0769684		-0.0599202	0.400319	0.562271
PE(O-16:1(1Z)/22:6(4Z,7Z,10Z,13Z,16Z,19Z))///PC(14:0/18:3(6Z,9Z,12Z))	HMDB0005780	-0.30076	0.0260611	0.14863	0.104249		0.102707	0.281119	0.600214	0.28586		0.0730589	0.551497	0.999175	0.999175		-0.0291018	0.751372	0.998953	0.998953		0.0723569	0.539317	0.944072	0.733678		-0.000701983	0.995166	0.997778	0.997778		0.101459	0.251534	0.838654	0.827458		0.0252417	0.7145	0.973466	0.930096		0.147175	0.221141	0.39216	0.183114		-0.121261	0.177735	0.320259
Phenylacetaldehyde	HMDB0006236	-0.242222	0.325027	0.560114	0.392862		-0.315506	0.261189	0.600214	0.28586		-0.722803	0.0200264	0.588467	0.588467		-0.398712	0.183543	0.998953	0.998953		-0.156432	0.659648	0.944867	0.734297		0.566371	0.157199	0.770018	0.770018		0.24228	0.525722	0.926424	0.914055		-0.159758	0.337604	0.973466	0.930096		-0.496352	0.00876298	0.0380393	0.017762		-0.415383	0.0225849	0.0663648
[truncated: 119 more rows]
[truncated: 9 more columns]

## Sheet: two-way ANOVA
Results of two-way ANOVA analysis with genotype (Ctr; TwKOastro) and treatment (Veh; Rapa or Chow; Keto) as independent variables in analysis. Used for selection of metabolites for heatmaps (Fig 2E, Fig3F, Fig EV3D)
[truncated: 384 more rows]
