# Supplementary material for: Mitochondrial spongiotic brain disease: astrocytic stress and harmful rapamycin and ketosis effect
Source: Life Sci Alliance. 2020 Jul 31;3(9):e202000797. doi: 10.26508/lsa.202000797 (PMC7409372; doi:10.26508/lsa.202000797)
Supplement: Supplementary file 3 [file LSA-2020-00797_TableS1.xlsx]

## Sheet: Sheet1
Table S1. Mouse cohorts used in the study
TwKOastro preterminal (Figure 1, EV1)
Group	Sex	Age at termination (months)	Manipulations	Notes
Ctr	Male	5.36667	-	-
Ctr	Male	5.36667	-	-
Ctr	Male	5.36667	-	-
Ctr	Male	5.36667	-	-
Ctr	Male	5.2	-	-
Ctr	Male	5.13333	-	-
Ctr	Male	5.2	-	-
TwKOastro	Male	5.36667	-	-
TwKOastro	Male	5.36667	-	-
TwKOastro	Male	5.4	-	-
TwKOastro	Male	5.36667	-	-
TwKOastro	Male	5.4	-	-
TwKOastro	Male	5.36667	-	-
TwKOastro	Male	5.4	-	-
TwKOastro	Male	5.36667	-	-
TwKOneuro preterminal (Figure 1, EV1)
Group	Sex	Age at termination (months)	Manipulations	Notes
Ctr	Female	7.46667	-	-
Ctr	Female	7.46667	-	-
Ctr	Female	7.56667	-	-
Ctr	Female	7.6	-	-
Ctr	Female	7.6	-	-
Ctr	Female	7.26667	-	-
TwKOneuro	Female	7.53333	-	terminated upon manifestation
TwKOneuro	Female	7.53333	-	terminated upon manifestation
TwKOneuro	Female	7.43333	-	-
TwKOneuro	Female	7.43333	-	-
TwKOneuro	Female	7.46667	-	-
TwKOneuro	Female	7.46667	-	-
Ctr	Male	7.43333	AAV9-eGFP injected to the tail vein at 6 months (15E+09vp)	-
Ctr	Male	7.43333	AAV9-eGFP injected to the tail vein at 6 months (15E+09vp)	-
Ctr	Male	7.53333	AAV9-eGFP injected to the tail vein at 6 months (15E+09vp)	-
Ctr	Male	7.46667	AAV9-eGFP injected to the tail vein at 6 months (15E+09vp)	-
Ctr	Male	6.8	AAV9-eGFP injected to the tail vein at 6 months (15E+09vp)	-
TwKOneuro	Male	7.26667	AAV9-eGFP injected to the tail vein at 6 months (15E+09vp)	-
TwKOneuro	Male	7.43333	AAV9-eGFP injected to the tail vein at 6 months (15E+09vp)	terminated upon manifestation
TwKOneuro	Male	7.43333	AAV9-eGFP injected to the tail vein at 6 months (15E+09vp)	-
TwKOneuro	Male	7.46667	AAV9-eGFP injected to the tail vein at 6 months (15E+09vp)	-
TwKOneuro	Male	7.46667	AAV9-eGFP injected to the tail vein at 6 months (15E+09vp)	-
TwKOneuro young (Figure EV1)
Group	Sex	Age at termination (months)	Manipulations	Notes
Ctr	Female	3.53333	-	-
Ctr	Female	3.66667	-	-
Ctr	Female	3.66667	-	-
Ctr	Female	3.63333	-	-
Ctr	Female	3.6	-	-
Ctr	Female	3.6	-	-
Ctr	Female	3.43333	-	-
Ctr	Female	3.53333	-	-
TwKOneuro	Female	3.4	-	-
TwKOneuro	Female	3.63333	-	-
TwKOneuro	Female	3.66667	-	-
TwKOneuro	Female	3.66667	-	-
TwKOneuro	Female	3.66667	-	-
TwKOneuro	Female	3.6	-	-
TwKOneuro	Female	3.6	-	-
TwKOneuro	Female	3.53333	-	-
TwKOastro, Rapamycin initiated at presymptomatic stage (Figure 2, EV2)
Group	Sex	Age at termination (months)	Manipulations	Notes
Ctr Vehicle	Female	2.33333	daily i.p. injections for 25 days	-
Ctr Vehicle	Female	2.33333	daily i.p. injections for 25 days	-
Ctr Vehicle	Female	2.33333	daily i.p. injections for 25 days	-
Ctr Vehicle	Female	2.4	daily i.p. injections for 25 days	-
Ctr Vehicle	Female	2.4	daily i.p. injections for 25 days	-
Ctr Vehicle	Female	2.23333	daily i.p. injections for 25 days	-
Ctr Vehicle	Female	2.23333	daily i.p. injections for 25 days	-
Ctr Vehicle	Female	2.23333	daily i.p. injections for 25 days	-
Ctr Vehicle	Female	2.26667	daily i.p. injections for 25 days	-
Ctr Rapamycin	Female	2.3	daily i.p. injections for 25 days	-
Ctr Rapamycin	Female	2.3	daily i.p. injections for 25 days	-
Ctr Rapamycin	Female	2.3	daily i.p. injections for 25 days	-
Ctr Rapamycin	Female	2.3	daily i.p. injections for 25 days	-
Ctr Rapamycin	Female	2.3	daily i.p. injections for 25 days	-
Ctr Rapamycin	Female	2.23333	daily i.p. injections for 25 days	-
Ctr Rapamycin	Female	2.23333	daily i.p. injections for 25 days	-
Ctr Rapamycin	Female	2.36667	daily i.p. injections for 25 days	-
Ctr Rapamycin	Female	2.26667	daily i.p. injections for 25 days	-
TwKOastro Vehicle	Female	2.33333	daily i.p. injections for 25 days	-
TwKOastro Vehicle	Female	2.33333	daily i.p. injections for 25 days	-
TwKOastro Vehicle	Female	2.36667	daily i.p. injections for 25 days	-
TwKOastro Vehicle	Female	2.36667	daily i.p. injections for 25 days	-
TwKOastro Vehicle	Female	2.36667	daily i.p. injections for 25 days	-
TwKOastro Vehicle	Female	2.4	daily i.p. injections for 25 days	-
TwKOastro Vehicle	Female	2.4	daily i.p. injections for 25 days	-
TwKOastro Vehicle	Female	2.4	daily i.p. injections for 25 days	-
TwKOastro Vehicle	Female	2.36667	daily i.p. injections for 25 days	-
TwKOastro Rapamycin	Female	2.33333	daily i.p. injections for 25 days	-
TwKOastro Rapamycin	Female	2.3	daily i.p. injections for 25 days	-
TwKOastro Rapamycin	Female	2.3	daily i.p. injections for 25 days	-
TwKOastro Rapamycin	Female	2.36667	daily i.p. injections for 25 days	-
TwKOastro Rapamycin	Female	2.36667	daily i.p. injections for 25 days	-
TwKOastro Rapamycin	Female	2.36667	daily i.p. injections for 25 days	-
TwKOastro Rapamycin	Female	2.36667	daily i.p. injections for 25 days	-
TwKOastro Rapamycin	Female	2.23333	daily i.p. injections for 25 days	-
TwKOastro Rapamycin	Female	2.26667	daily i.p. injections for 25 days	-
TwKOastro, Rapamycin initiated at moderately advanced stage (Figure 2, EV2)
Group	Sex	Age at termination (months)	Manipulations	Notes
Ctr Vehicle	Female	3.4	daily i.p. injections for 14 days	-
Ctr Vehicle	Female	2.7	daily i.p. injections for 14 days	-
Ctr Vehicle	Female	2.7	daily i.p. injections for 14 days	-
Ctr Rapamycin	Female	3.33333	daily i.p. injections for 14 days	-
Ctr Rapamycin	Female	3.33333	daily i.p. injections for 14 days	-
Ctr Rapamycin	Female	3.13333	daily i.p. injections for 14 days	-
Ctr Rapamycin	Female	3.13333	daily i.p. injections for 14 days	-
TwKOastro Vehicle	Female	3.53333	daily i.p. injections for 14 days	-
TwKOastro Vehicle	Female	3.53333	daily i.p. injections for 14 days	-
TwKOastro Vehicle	Female	3.56667	daily i.p. injections for 14 days	-
TwKOastro Vehicle	Female	3.56667	daily i.p. injections for 14 days	-
TwKOastro Vehicle	Female	3.56667	daily i.p. injections for 14 days	-
TwKOastro Vehicle	Female	3.56667	daily i.p. injections for 14 days	-
TwKOastro Vehicle	Female	3.56667	daily i.p. injections for 14 days	-
TwKOastro Rapamycin	Female	3.4	daily i.p. injections for 14 days	-
TwKOastro Rapamycin	Female	3.4	daily i.p. injections for 14 days	-
TwKOastro Rapamycin	Female	3.43333	daily i.p. injections for 14 days	-
TwKOastro Rapamycin	Female	3.43333	daily i.p. injections for 14 days	-
TwKOastro Rapamycin	Female	3.43333	daily i.p. injections for 14 days	-
TwKOastro Rapamycin	Female	3.46667	daily i.p. injections for 14 days	-
TwKOastro Rapamycin	Female	3.53333	daily i.p. injections for 14 days	-
TwKOastro, Ketogenic diet started upon weaning (Figure 3, EV3)
Group	Sex	Age at termination (months)	Manipulations	Notes
Ctr Chow	Male	3.36667	diet administration for 9.5 weeks	-
Ctr Chow	Male	3.36667	diet administration for 9.5 weeks	-
Ctr Chow	Male	3.36667	diet administration for 9.5 weeks	-
Ctr Chow	Male	3.3	diet administration for 9.5 weeks	-
Ctr Chow	Male	3.3	diet administration for 9.5 weeks	-
Ctr Chow	Male	3.3	diet administration for 9.5 weeks	-
Ctr Chow	Male	3.3	diet administration for 9.5 weeks	-
Ctr Chow	Male	3.23333	diet administration for 9.5 weeks	-
Ctr Chow	Male	3.23333	diet administration for 9.5 weeks	-
Ctr Chow	Male	3.2	diet administration for 9.5 weeks	-
Ctr Chow	Male	3.2	diet administration for 9.5 weeks	-
Ctr Chow	Male	3.3	diet administration for 9.5 weeks	-
Ctr Keto	Male	3.36667	diet administration for 9.5 weeks	-
Ctr Keto	Male	3.36667	diet administration for 9.5 weeks	-
Ctr Keto	Male	3.4	diet administration for 9.5 weeks	-
Ctr Keto	Male	3.33333	diet administration for 9.5 weeks	-
Ctr Keto	Male	3.33333	diet administration for 9.5 weeks	-
Ctr Keto	Male	3.33333	diet administration for 9.5 weeks	-
Ctr Keto	Male	3.33333	diet administration for 9.5 weeks	-
Ctr Keto	Male	3.23333	diet administration for 9.5 weeks	-
TwKOastro Chow	Male	3.36667	diet administration for 9.5 weeks	-
TwKOastro Chow	Male	3.36667	diet administration for 9.5 weeks	-
TwKOastro Chow	Male	3.36667	diet administration for 9.5 weeks	-
TwKOastro Chow	Male	3.3	diet administration for 9.5 weeks	-
TwKOastro Chow	Male	3.3	diet administration for 9.5 weeks	-
TwKOastro Chow	Male	3.3	diet administration for 9.5 weeks	-
TwKOastro Chow	Male	3.3	diet administration for 9.5 weeks	-
TwKOastro Chow	Male	3.3	diet administration for 9.5 weeks	-
TwKOastro Chow	Male	3.3	diet administration for 9.5 weeks	-
TwKOastro Chow	Male	3.3	diet administration for 9.5 weeks	-
TwKOastro Chow	Male	3.23333	diet administration for 9.5 weeks	-
TwKOastro Chow	Male	3.23333	diet administration for 9.5 weeks	-
TwKOastro Chow	Male	3.26667	diet administration for 9.5 weeks	-
TwKOastro Chow	Male	3.2	diet administration for 9.5 weeks	-
TwKOastro Chow	Male	3.2	diet administration for 9.5 weeks	-
TwKOastro Chow	Male	3.2	diet administration for 9.5 weeks	-
TwKOastro Keto	Male	3.36667	diet administration for 9.5 weeks	-
TwKOastro Keto	Male	3.4	diet administration for 9.5 weeks	-
TwKOastro Keto	Male	3.4	diet administration for 9.5 weeks	-
TwKOastro Keto	Male	3.4	diet administration for 9.5 weeks	-
TwKOastro Keto	Male	3.4	diet administration for 9.5 weeks	-
TwKOastro Keto	Male	3.36667	diet administration for 9.5 weeks	-
TwKOastro Keto	Male	3.36667	diet administration for 9.5 weeks	-
TwKOastro Keto	Male	3.36667	diet administration for 9.5 weeks	-
TwKOastro Keto	Male	3.36667	diet administration for 9.5 weeks	-
TwKOastro Keto	Male	3.33333	diet administration for 9.5 weeks	-
TwKOastro Keto	Male	3.26667	diet administration for 9.5 weeks	-
TwKOastro Keto	Male	3.26667	diet administration for 9.5 weeks	-
TwKOastro Keto	Male	3.26667	diet administration for 9.5 weeks	-
TwKOastro Keto	Male	3.26667	diet administration for 9.5 weeks	-
