# Supplementary material for: Mitochondrial spongiotic brain disease: astrocytic stress and harmful rapamycin and ketosis effect
Source: Life Sci Alliance. 2020 Jul 31;3(9):e202000797. doi: 10.26508/lsa.202000797 (PMC7409372; doi:10.26508/lsa.202000797)
Supplement: Supplementary file 5 [file LSA-2020-00797_TableS3.xlsx]

## Sheet: Sheet1
Table S3. Antibodies used in the study
Antibody	Vendor	Cat #	Application	Dilution
anti-CTH	Proteintech	12217-I-AP	WB	1:1000 in 1.5% BSA in TBST
anti-CBS	Proteintech	14787-1-AP	WB	1:1000 in 1.5% BSA in TBST
anti-s6	Cell Signalling Technology	2217S	WB	1:1000 in 1.5% BSA in TBST
anti-Phospho-S6	Cell Signaling Technology	2215	WB	1:1000 in 1.5% BSA in TBST
anti-GFAP	Millipore	AB5804	IF	1:500 in 10% horse serum in PBST
